# Supplementary material for: Genome-wide prediction and analysis of human tissue-selective genes using microarray expression data
Source: BMC Med Genomics. 2013 Jan 23;6(Suppl 1):S10. doi: 10.1186/1755-8794-6-S1-S10 (PMC3552705; doi:10.1186/1755-8794-6-S1-S10)
Supplement: Additional file 1 — List of brain-specific gene targets. The full list of candidate brain-specific genes identified in this study with positive scores. [file 1755-8794-6-S1-S10-S1.xls]

## Sheet: Additional file 2
Additional file 1. List of brain-specific gene targets.
Probe	Gene - Description	Score
223654_s_at	BRUNOL4 - bruno-like 4, RNA binding protein (Drosophila) (GB: BC004167, RefSeq: NM_020180/XM_001128998)	0.8753
227440_at	ANKS1B - ankyrin repeat and sterile alpha motif domain containing 1B (GB: AW005572, RefSeq: NM_020140/NM_152788/NM_181670)	0.8685
230280_at	TRIM9 - tripartite motif-containing 9 (GB: BF057241, RefSeq: NM_015163/NM_052978)	0.866
238966_at	BRUNOL4 - bruno-like 4, RNA binding protein (Drosophila) (GB: AA678985, RefSeq: NM_020180/XM_001128998)	0.8345
205143_at	NCAN - neurocan (GB: NM_004386, RefSeq: NM_004386)	0.832
204762_s_at	GNAO1 - guanine nucleotide binding protein (G protein), alpha activating activity polypeptide O (GB: BE670563, RefSeq: NM_020988/NM_138736)	0.8201
232276_at	HS6ST3 - heparan sulfate 6-O-sulfotransferase 3 (GB: AF339824, RefSeq: NM_153456)	0.8186
203619_s_at	FAIM2 - Fas apoptotic inhibitory molecule 2 (GB: NM_012306, RefSeq: NM_012306)	0.8124
241998_at	LOC389073 - similar to RIKEN cDNA D630023F18 (GB: AL535414, RefSeq: XM_371592/XM_934662/XM_938967/XM_943977)	0.8074
206381_at	SCN2A - sodium channel, voltage-gated, type II, alpha subunit (GB: NM_021007, RefSeq: NM_001040142/NM_001040143/NM_021007)	0.8021
203069_at	SV2A - synaptic vesicle glycoprotein 2A (GB: NM_014849, RefSeq: NM_014849)	0.7998
1557256_a_at	AA879409 - CDNA FLJ37672 fis, clone BRHIP2012059 (GB: AA879409)	0.797
229039_at	SYN2 - synapsin II (GB: BE220333, RefSeq: NM_003178/NM_133625)	0.7956
242651_at	AI186173 - Transcribed locus (GB: AI186173)	0.7951
227453_at	UNC13A - unc-13 homolog A (C. elegans) (GB: R60139, RefSeq: NM_001080421/XM_038604/XM_937931)	0.7888
203618_at	FAIM2 - Fas apoptotic inhibitory molecule 2 (GB: AB023167, RefSeq: NM_012306)	0.7744
229463_at	NTRK2 - neurotrophic tyrosine kinase, receptor, type 2 (GB: R39159, RefSeq: NM_001007097/NM_001018064/NM_001018065/NM_001018066/NM_006180)	0.7728
214111_at	OPCML - opioid binding protein/cell adhesion molecule-like (GB: AF070577, RefSeq: NM_001012393/NM_002545)	0.7722
214376_at	AI263044 - Clone 24626 mRNA sequence (GB: AI263044)	0.7668
220131_at	FXYD7 - FXYD domain containing ion transport regulator 7 (GB: NM_022006, RefSeq: NM_022006)	0.7662
220331_at	CYP46A1 - cytochrome P450, family 46, subfamily A, polypeptide 1 (GB: NM_006668, RefSeq: NM_006668)	0.7654
214120_at	RFPL1S - ret finger protein-like 1 antisense (GB: AW157535, RefSeq: NR_002727)	0.7642
228422_at	LHFPL4 - lipoma HMGIC fusion partner-like 4 (GB: AL540045, RefSeq: NM_198560)	0.7635
211679_x_at	GABBR2 - gamma-aminobutyric acid (GABA) B receptor, 2 (GB: AF095784, RefSeq: NM_005458)	0.7613
204311_at	ATP1B2 - ATPase, Na+/K+ transporting, beta 2 polypeptide (GB: NM_001678, RefSeq: NM_001678)	0.7609
230932_at	R39126 - Transcribed locus (GB: R39126)	0.7547
229110_at	N50083 - CDNA clone IMAGE:4794876 (GB: N50083)	0.753
235781_at	CACNA1B - calcium channel, voltage-dependent, N type, alpha 1B subunit (GB: AA448208, RefSeq: NM_000718)	0.7524
222005_s_at	GNG3 - guanine nucleotide binding protein (G protein), gamma 3 (GB: AL538966, RefSeq: NM_012202)	0.7522
205638_at	BAI3 - brain-specific angiogenesis inhibitor 3 (GB: NM_001704, RefSeq: NM_001704)	0.7499
210016_at	MYT1L - myelin transcription factor 1-like (GB: BF223003, RefSeq: NM_015025)	0.7494
236838_at	SNIP - SNAP25-interacting protein (GB: H11609, RefSeq: NM_025248)	0.7454
204723_at	SCN3B - sodium channel, voltage-gated, type III, beta (GB: AB032984, RefSeq: NM_001040151/NM_018400)	0.7446
213609_s_at	SEZ6L - seizure related 6 homolog (mouse)-like (GB: AB023144, RefSeq: NM_021115)	0.7432
214998_at	AAK1 - AP2 associated kinase 1 (GB: AF090100, RefSeq: NM_001012987/NM_014911/XM_930257/XM_941900)	0.7421
205814_at	GRM3 - glutamate receptor, metabotropic 3 (GB: NM_000840, RefSeq: NM_000840)	0.7403
230303_at	SYNPR - synaptoporin (GB: H11380, RefSeq: NM_144642)	0.7399
222780_s_at	BAALC - brain and acute leukemia, cytoplasmic (GB: AI870583, RefSeq: NM_001024372/NM_024812)	0.7362
221914_at	SYN1 - synapsin I (GB: H19843, RefSeq: NM_006950/NM_133499)	0.7349
228414_at	KCNMA1 - potassium large conductance calcium-activated channel, subfamily M, alpha member 1 (GB: AI832576, RefSeq: NM_001014797/NM_002247)	0.7344
230262_at	ST8SIA3 - ST8 alpha-N-acetyl-neuraminide alpha-2,8-sialyltransferase 3 (GB: BF510762, RefSeq: NM_015879)	0.7312
209914_s_at	NRXN1 - neurexin 1 (GB: AW149405, RefSeq: NM_004801/NM_138735)	0.7271
206290_s_at	RGS7 - regulator of G-protein signalling 7 (GB: NM_002924, RefSeq: NM_002924)	0.7265
244071_at	LOC345630 - similar to fibrillarin (GB: AA868464, RefSeq: XM_293903/XM_940931)	0.7257
215056_at	AI267546 - Clone 23695 mRNA sequence (GB: AI267546)	0.7215
228973_at	DLG2 - discs, large homolog 2, chapsyn-110 (Drosophila) (GB: AA057445, RefSeq: NM_001364)	0.719
213904_at	AL390170 - Clone 23555 mRNA sequence (GB: AL390170)	0.7174
216963_s_at	GAP43 - growth associated protein 43 (GB: AF279774, RefSeq: NM_002045)	0.7173
209915_s_at	NRXN1 - neurexin 1 (GB: AB035356, RefSeq: NM_004801/NM_138735)	0.7164
238850_at	LOC645323 - Hypothetical LOC645323 (GB: AW015083, RefSeq: XM_932810/XM_943660)	0.7143
209991_x_at	GABBR2 - gamma-aminobutyric acid (GABA) B receptor, 2 (GB: AF069755, RefSeq: NM_005458)	0.7116
204953_at	SNAP91 - synaptosomal-associated protein, 91kDa homolog (mouse) (GB: NM_014841, RefSeq: NM_014841)	0.7105
206462_s_at	NTRK3 - neurotrophic tyrosine kinase, receptor, type 3 (GB: NM_002530, RefSeq: NM_001007156/NM_001012338/NM_002530)	0.709
209990_s_at	GABBR2 - gamma-aminobutyric acid (GABA) B receptor, 2 (GB: AF056085, RefSeq: NM_005458)	0.7074
242286_at	N48896 - MRNA; cDNA DKFZp686F1745 (from clone DKFZp686F1745) (GB: N48896)	0.7073
1552752_a_at	CADM2 - cell adhesion molecule 2 (GB: NM_153184, RefSeq: NM_153184)	0.7072
1555544_a_at	CADM2 - cell adhesion molecule 2 (GB: AF538973, RefSeq: NM_153184)	0.7061
227439_at	ANKS1B - ankyrin repeat and sterile alpha motif domain containing 1B (GB: AI806510, RefSeq: NM_020140/NM_152788/NM_181670)	0.705
217077_s_at	GABBR2 - gamma-aminobutyric acid (GABA) B receptor, 2 (GB: AF095723, RefSeq: NM_005458)	0.7047
230144_at	AW294729 - Transcribed locus (GB: AW294729)	0.7047
239290_at	AA984414 - Transcribed locus (GB: AA984414)	0.7035
218623_at	HMP19 - HMP19 protein (GB: NM_015980, RefSeq: NM_015980)	0.7023
1553797_a_at	FLJ30594 - hypothetical locus FLJ30594 (GB: NM_153011)	0.6987
205818_at	DBC1 - deleted in bladder cancer 1 (GB: NM_014618, RefSeq: NM_014618)	0.6964
209755_at	NMNAT2 - nicotinamide nucleotide adenylyltransferase 2 (GB: AF288395, RefSeq: NM_015039/NM_170706)	0.6958
235111_at	AW953150 - CDNA clone IMAGE:5284125 (GB: AW953150)	0.6956
213411_at	AW242701 - MRNA; cDNA DKFZp434E0528 (from clone DKFZp434E0528) (GB: AW242701)	0.6887
235465_at	FAM123A - family with sequence similarity 123A (GB: N66614, RefSeq: NM_152704/NM_199138)	0.6877
207010_at	GABRB1 - gamma-aminobutyric acid (GABA) A receptor, beta 1 (GB: NM_000812, RefSeq: NM_000812)	0.6851
219400_at	CNTNAP1 - contactin associated protein 1 (GB: NM_003632, RefSeq: NM_003632)	0.6844
1552430_at	WDR17 - WD repeat domain 17 (GB: NM_170710, RefSeq: NM_170710/NM_181265)	0.6837
214217_at	GRM5 - Glutamate receptor, metabotropic 5 (GB: D60132, RefSeq: NM_000842)	0.6817
231986_at	RIMS1 - regulating synaptic membrane exocytosis 1 (GB: AL035633, RefSeq: NM_014989)	0.6815
203389_at	KIF3C - kinesin family member 3C (GB: AF035621, RefSeq: NM_002254)	0.6798
228547_at	NRXN1 - neurexin 1 (GB: BF509242, RefSeq: NM_004801/NM_138735)	0.6789
229201_at	AW044658 - Full-length cDNA clone CS0DF014YC15 of Fetal brain of Homo sapiens (human) (GB: AW044658)	0.6773
1557122_s_at	GABRB2 - gamma-aminobutyric acid (GABA) A receptor, beta 2 (GB: BC036592, RefSeq: NM_000813/NM_021911)	0.6761
219659_at	ATP8A2 - ATPase, aminophospholipid transporter-like, Class I, type 8A, member 2 (GB: AU146927, RefSeq: NM_016529)	0.6753
231650_s_at	SEZ6L - Seizure related 6 homolog (mouse)-like (GB: BE672217, RefSeq: NM_021115)	0.6753
214874_at	PKP4 - plakophilin 4 (GB: AL050364, RefSeq: NM_001005476/NM_003628)	0.6743
227053_at	PACSIN1 - protein kinase C and casein kinase substrate in neurons 1 (GB: N47315, RefSeq: NM_020804)	0.6707
230045_at	CNTN2 - contactin 2 (axonal) (GB: BF740264, RefSeq: NM_005076)	0.6699
241805_at	GABRG1 - gamma-aminobutyric acid (GABA) A receptor, gamma 1 (GB: N92667, RefSeq: NM_173536)	0.6662
213636_at	KIAA1045 - KIAA1045 (GB: AB028968, RefSeq: XM_048592/XM_939621)	0.665
236456_at	PTPN5 - protein tyrosine phosphatase, non-receptor type 5 (striatum-enriched) (GB: H29627, RefSeq: NM_001039970/NM_006906/NM_032781)	0.6641
223458_at	SEZ6L2 - seizure related 6 homolog (mouse)-like 2 (GB: BC000567, RefSeq: NM_012410/NM_201575/XM_001129600)	0.664
206456_at	GABRA5 - gamma-aminobutyric acid (GABA) A receptor, alpha 5 (GB: NM_000810, RefSeq: NM_000810)	0.6629
223901_at	SYT3 - synaptotagmin III (GB: AL136594, RefSeq: NM_032298)	0.6618
227441_s_at	ANKS1B - ankyrin repeat and sterile alpha motif domain containing 1B (GB: AW005572, RefSeq: NM_020140/NM_152788/NM_181670)	0.6612
1564841_at	AL137425 - MRNA; cDNA DKFZp761G0323 (from clone DKFZp761G0323) (GB: AL137425)	0.6604
1556904_at	BC036436 - CDNA clone IMAGE:5303125 (GB: BC036436)	0.6602
227690_at	GABRB3 - gamma-aminobutyric acid (GABA) A receptor, beta 3 (GB: BE502537, RefSeq: NM_000814/NM_021912)	0.6592
238445_x_at	MGAT5B - mannosyl (alpha-1,6-)-glycoprotein beta-1,6-N-acetyl-glucosaminyltransferase, isozyme B (GB: AI609043, RefSeq: NM_144677/NM_198955)	0.6579
232547_at	SNIP - SNAP25-interacting protein (GB: BF062187, RefSeq: NM_025248)	0.6577
240433_x_at	H39185 - CDNA clone IMAGE:4811412 (GB: H39185)	0.656
230220_at	KIAA1843 - KIAA1843 protein (GB: AI681025, RefSeq: XM_929148/XM_937622)	0.6559
219196_at	SCG3 - secretogranin III (GB: NM_013243, RefSeq: NM_013243)	0.6558
235118_at	AV724769 - CDNA clone IMAGE:4811412 (GB: AV724769)	0.6527
212664_at	TUBB4 - tubulin, beta 4 (GB: AL567012, RefSeq: NM_006087)	0.6495
223536_at	PSD2 - pleckstrin and Sec7 domain containing 2 (GB: AL136559, RefSeq: NM_032289)	0.6483
230849_at	KCNA1 - potassium voltage-gated channel, shaker-related subfamily, member 1 (episodic ataxia with myokymia) (GB: N64750, RefSeq: NM_000217/XM_001133050)	0.6476
227666_at	DCLK2 - doublecortin-like kinase 2 (GB: AI523594, RefSeq: NM_001040260/NM_001040261)	0.6459
238426_at	TMEM130 - transmembrane protein 130 (GB: AV707703, RefSeq: NM_152913)	0.6456
207093_s_at	OMG - oligodendrocyte myelin glycoprotein (GB: NM_002544, RefSeq: NM_002544)	0.644
235018_at	BF697865 - MRNA; cDNA DKFZp564E143 (from clone DKFZp564E143) (GB: BF697865)	0.6439
213678_at	C6orf137 - chromosome 6 open reading frame 137 (GB: F09448, RefSeq: NM_001039704)	0.643
243317_at	AA398544 - CDNA FLJ33492 fis, clone BRAMY2003681 (GB: AA398544)	0.6421
238747_at	R45692 - CDNA clone IMAGE:4796172 (GB: R45692)	0.6413
243339_at	AI796076 - Transcribed locus (GB: AI796076)	0.6406
204743_at	TAGLN3 - transgelin 3 (GB: NM_013259, RefSeq: NM_001008272/NM_001008273/NM_013259)	0.6405
228044_at	C13orf21 - chromosome 13 open reading frame 21 (GB: AI420319, RefSeq: NM_001010897)	0.6401
221236_s_at	STMN4 - stathmin-like 4 (GB: NM_030795, RefSeq: NM_030795)	0.6396
1554526_at	OLFM3 - olfactomedin 3 (GB: BC022531, RefSeq: NM_058170)	0.639
216096_s_at	NRXN1 - neurexin 1 (GB: AF064842, RefSeq: NM_004801/NM_138735)	0.6388
206773_at	LY6H - lymphocyte antigen 6 complex, locus H (GB: NM_002347, RefSeq: NM_002347/XM_001130342)	0.6375
229724_at	GABRB3 - gamma-aminobutyric acid (GABA) A receptor, beta 3 (GB: AI693153, RefSeq: NM_000814/NM_021912)	0.6374
1557280_s_at	CA389575 - EST from clone 27306, 5' end (GB: CA389575)	0.6358
209956_s_at	CAMK2B - calcium/calmodulin-dependent protein kinase (CaM kinase) II beta (GB: U23460, RefSeq: NM_001220/NM_172078/NM_172079/NM_172080/NM_172081/NM_172082/NM_172083/NM_172084/XM_001125861)	0.6358
228695_at	C8orf46 - chromosome 8 open reading frame 46 (GB: H17349, RefSeq: NM_152765)	0.6339
216307_at	DGKB - diacylglycerol kinase, beta 90kDa (GB: AB018261, RefSeq: NM_004080/NM_145695)	0.6334
229890_at	PRRT1 - proline-rich transmembrane protein 1 (GB: AI799702, RefSeq: NM_030651)	0.6307
229057_at	SCN2A - sodium channel, voltage-gated, type II, alpha subunit (GB: BF432956, RefSeq: NM_001040142/NM_001040143/NM_021007)	0.6305
1555958_at	CRTAC1 - cartilage acidic protein 1 (GB: AJ421515, RefSeq: NM_018058)	0.63
213484_at	AI097640 - Clone 23700 mRNA sequence (GB: AI097640)	0.6294
206780_at	GAD2 - glutamate decarboxylase 2 (pancreatic islets and brain, 65kDa) (GB: NM_000818, RefSeq: NM_000818)	0.6286
223557_s_at	TMEFF2 - transmembrane protein with EGF-like and two follistatin-like domains 2 (GB: AB017269, RefSeq: NM_016192)	0.6277
230496_at	FAM123A - Family with sequence similarity 123A (GB: BE046923, RefSeq: NM_152704/NM_199138)	0.6275
206730_at	GRIA3 - glutamate receptor, ionotrophic, AMPA 3 (GB: NM_007325, RefSeq: NM_000828/NM_007325/NM_181894)	0.6262
1559342_a_at	SNRPN - Small nuclear ribonucleoprotein polypeptide N (GB: AF400500, RefSeq: NM_003097/NM_022805/NM_022806/NM_022807/NM_022808/NR_001289/NR_001290/NR_001292/NR_001293/NR_001294/NR_001295)	0.6257
231395_at	BE504186 - unknown (GB: BE504186)	0.6251
203998_s_at	SYT1 - synaptotagmin I (GB: AV723167, RefSeq: NM_005639)	0.6234
209859_at	TRIM9 - tripartite motif-containing 9 (GB: AF220036, RefSeq: NM_015163/NM_052978)	0.6213
219425_at	SULT4A1 - sulfotransferase family 4A, member 1 (GB: NM_014351, RefSeq: NM_014351)	0.6209
223708_at	C1QTNF4 - C1q and tumor necrosis factor related protein 4 (GB: AF329838, RefSeq: NM_031909)	0.6196
229818_at	SVOP - SV2 related protein homolog (rat) (GB: AL359592, RefSeq: NM_018711)	0.6195
1558796_a_at	LOC728052/LOC731255 - hypothetical protein LOC728052 /// hypothetical protein LOC731255 (GB: AL833240, RefSeq: XM_001126435/XM_001128968)	0.6194
227975_at	GPRIN1 - G protein regulated inducer of neurite outgrowth 1 (GB: AW963386, RefSeq: NM_052899)	0.618
232426_at	AL109781 - MRNA full length insert cDNA clone EUROIMAGE 30103 (GB: AL109781)	0.618
203849_s_at	KIF1A - kinesin family member 1A (GB: BG473130, RefSeq: NM_004321)	0.6177
232195_at	GPR158 - G protein-coupled receptor 158 (GB: R41459, RefSeq: NM_020752)	0.6165
230698_at	AW072102 - MRNA; cDNA DKFZp434H205 (from clone DKFZp434H205) (GB: AW072102)	0.6157
228608_at	NALCN - sodium leak channel, non-selective (GB: N49852, RefSeq: NM_052867)	0.6151
204722_at	SCN3B - sodium channel, voltage-gated, type III, beta (GB: AW007335, RefSeq: NM_001040151/NM_018400)	0.6129
204471_at	GAP43 - growth associated protein 43 (GB: NM_002045, RefSeq: NM_002045)	0.6127
212559_at	PRKAR1B - protein kinase, cAMP-dependent, regulatory, type I, beta (GB: AU148827, RefSeq: NM_002735/XM_001134041/XM_928606)	0.6124
229233_at	NRG3 - neuregulin 3 (GB: H05240, RefSeq: NM_001010848)	0.6083
240292_x_at	ANKS1B - ankyrin repeat and sterile alpha motif domain containing 1B (GB: N50412, RefSeq: NM_020140/NM_152788/NM_181670)	0.608
242193_at	D59963 - CDNA clone IMAGE:4797645 (GB: D59963)	0.6071
218899_s_at	BAALC - brain and acute leukemia, cytoplasmic (GB: NM_024812, RefSeq: NM_001024372/NM_024812)	0.606
205373_at	CTNNA2 - catenin (cadherin-associated protein), alpha 2 (GB: NM_004389, RefSeq: NM_004389)	0.6059
209793_at	GRIA1 - glutamate receptor, ionotropic, AMPA 1 (GB: AL567302, RefSeq: NM_000827)	0.6059
228857_at	LOC285831 - hypothetical protein LOC285831 (GB: AA775731)	0.6035
1558226_a_at	BC041979 - CDNA clone IMAGE:5303125 (GB: BC041979)	0.6011
203724_s_at	RUFY3 - RUN and FYVE domain containing 3 (GB: NM_014961, RefSeq: NM_001037442/NM_014961)	0.6011
1558122_s_at	BI918028 - MRNA; cDNA DKFZp564E143 (from clone DKFZp564E143) (GB: BI918028)	0.6009
1554784_at	CNTN1 - contactin 1 (GB: BC036569, RefSeq: NM_001843/NM_175038)	0.5995
206280_at	CDH18 - cadherin 18, type 2 (GB: NM_004934, RefSeq: NM_004934)	0.5995
1552712_a_at	NMNAT2 - nicotinamide nucleotide adenylyltransferase 2 (GB: NM_170706, RefSeq: NM_015039/NM_170706)	0.599
226690_at	ADCYAP1R1 - Adenylate cyclase activating polypeptide 1 (pituitary) receptor type I (GB: AW451961, RefSeq: NM_001118)	0.5986
213676_at	C6orf137 - chromosome 6 open reading frame 137 (GB: AL038824, RefSeq: NM_001039704)	0.5983
229406_at	HRNBP3 - hypothetical protein LOC146713 (GB: AI674243, RefSeq: NM_001025448/NM_001082575)	0.5983
236714_at	R40018 - Transcribed locus (GB: R40018)	0.598
207014_at	GABRA2 - gamma-aminobutyric acid (GABA) A receptor, alpha 2 (GB: NM_000807, RefSeq: NM_000807)	0.597
239671_at	AV703555 - CDNA FLJ31085 fis, clone IMR321000037 (GB: AV703555)	0.597
229714_at	HS6ST3 - heparan sulfate 6-O-sulfotransferase 3 (GB: AF339796, RefSeq: NM_153456)	0.5961
210181_s_at	CABP1 - calcium binding protein 1 (GB: AF169148, RefSeq: NM_001033677/NM_004276/NM_031205)	0.5959
227365_at	ATCAY - ataxia, cerebellar, Cayman type (caytaxin) (GB: AL566774, RefSeq: NM_033064)	0.5956
220115_s_at	CDH10 - cadherin 10, type 2 (T2-cadherin) (GB: NM_006727, RefSeq: NM_006727)	0.5955
244680_at	GLRB - glycine receptor, beta (GB: AI701428, RefSeq: NM_000824)	0.5946
219671_at	HPCAL4 - hippocalcin like 4 (GB: AL136591, RefSeq: NM_016257)	0.5928
242999_at	ARHGEF7 - Rho guanine nucleotide exchange factor (GEF) 7 (GB: AI990366, RefSeq: NM_003899/NM_145735)	0.5921
231220_at	BRUNOL4 - bruno-like 4, RNA binding protein (Drosophila) (GB: AI459283, RefSeq: NM_020180/XM_001128998)	0.59
206935_at	PCDH8 - protocadherin 8 (GB: NM_002590, RefSeq: NM_002590/NM_032949)	0.5898
236824_at	TMEM132B - transmembrane protein 132B (GB: AI435595, RefSeq: NM_052907)	0.5897
1557133_at	LOC286411 - hypothetical protein LOC286411 (GB: AV753446, RefSeq: XM_932619/XM_942964)	0.5891
241833_at	AL120181 - Full length insert cDNA clone YY86C01 (GB: AL120181)	0.5891
210383_at	SCN1A - sodium channel, voltage-gated, type I, alpha subunit (GB: AF225985, RefSeq: NM_006920)	0.5879
238605_at	BE783612 - Transcribed locus (GB: BE783612)	0.5879
230272_at	LOC645323 - Hypothetical LOC645323 (GB: AA464844, RefSeq: XM_932810/XM_943660)	0.5878
214098_at	KIAA1107 - KIAA1107 (GB: AB029030, RefSeq: XM_034086/XM_937137)	0.5874
1558795_at	LOC728052 - Hypothetical protein LOC728052 (GB: AL833240, RefSeq: XM_001126435)	0.5866
220462_at	FAM130A2 - family with sequence similarity 130, member A2 (GB: NM_024969, RefSeq: NM_024969)	0.5831
218720_x_at	SEZ6L2 - seizure related 6 homolog (mouse)-like 2 (GB: NM_012410, RefSeq: NM_012410/NM_201575/XM_001129600)	0.5828
206849_at	GABRG2 - gamma-aminobutyric acid (GABA) A receptor, gamma 2 (GB: NM_000816, RefSeq: NM_000816/NM_198903/NM_198904)	0.5818
205368_at	FAM131B - family with sequence similarity 131, member B (GB: NM_014690, RefSeq: NM_001031690/NM_014690)	0.5815
209839_at	DNM3 - dynamin 3 (GB: AL136712, RefSeq: NM_015569)	0.5799
240236_at	N50117 - Transcribed locus (GB: N50117)	0.5798
205050_s_at	MAPK8IP2 - mitogen-activated protein kinase 8 interacting protein 2 (GB: NM_012324, RefSeq: NM_012324/NM_016431/NM_139124)	0.5781
235468_at	HRNBP3 - Hypothetical protein LOC146713 (GB: AA531287, RefSeq: NM_001025448/NM_001082575)	0.578
220345_at	LRRTM4 - leucine rich repeat transmembrane neuronal 4 (GB: NM_024993, RefSeq: NM_024993)	0.5777
239837_at	ADAM11 - ADAM metallopeptidase domain 11 (GB: T15748, RefSeq: NM_002390)	0.5775
235969_at	FLJ33996 - hypothetical protein FLJ33996 (GB: R40373, RefSeq: XR_000901/XR_001317)	0.5768
235494_at	AA702209 - CDNA clone IMAGE:5284125 (GB: AA702209)	0.5763
202986_at	ARNT2 - aryl-hydrocarbon receptor nuclear translocator 2 (GB: NM_014862, RefSeq: NM_014862)	0.5756
228403_at	C9orf165 - chromosome 9 open reading frame 165 (GB: AL541276, RefSeq: NM_198573)	0.575
213938_at	ERC2 - ELKS/RAB6-interacting/CAST family member 2 (GB: Z38645, RefSeq: NM_015576)	0.574
230551_at	KSR2 - kinase suppressor of ras 2 (GB: AI692426, RefSeq: NM_173598)	0.5739
236440_at	R15431 - CDNA FLJ41325 fis, clone BRAMY2046871 (GB: R15431)	0.5734
236095_at	NTRK2 - neurotrophic tyrosine kinase, receptor, type 2 (GB: BE858459, RefSeq: NM_001007097/NM_001018064/NM_001018065/NM_001018066/NM_006180)	0.5733
231170_at	AW269447 - CDNA FLJ37124 fis, clone BRACE2022633 (GB: AW269447)	0.5723
1557638_at	BC040975 - CDNA clone IMAGE:4793048 (GB: BC040975)	0.5722
208032_s_at	GRIA3 - glutamate receptor, ionotrophic, AMPA 3 (GB: NM_000828, RefSeq: NM_000828/NM_007325/NM_181894)	0.5716
227949_at	PHACTR3 - phosphatase and actin regulator 3 (GB: AL357503, RefSeq: NM_080672/NM_183244/NM_183246)	0.571
239767_at	W72323 - CDNA clone IMAGE:5261489 (GB: W72323)	0.571
219945_at	DDX25 - DEAD (Asp-Glu-Ala-Asp) box polypeptide 25 (GB: NM_013264, RefSeq: NM_013264)	0.5703
238073_at	R55745 - unknown (GB: R55745)	0.5702
1552754_a_at	CADM2 - cell adhesion molecule 2 (GB: AA640422, RefSeq: NM_153184)	0.57
204966_at	BAI2 - brain-specific angiogenesis inhibitor 2 (GB: NM_001703, RefSeq: NM_001703)	0.5674
228724_at	N49237 - CDNA clone IMAGE:5312516 (GB: N49237)	0.5648
230816_at	AI797595 - MRNA; cDNA DKFZp761P2314 (from clone DKFZp761P2314) (GB: AI797595)	0.563
203999_at	SYT1 - synaptotagmin I (GB: AV731490, RefSeq: NM_005639)	0.5628
208477_at	KCNC1 - potassium voltage-gated channel, Shaw-related subfamily, member 1 (GB: NM_004976, RefSeq: NM_004976)	0.5613
226573_at	DIRAS1 - DIRAS family, GTP-binding RAS-like 1 (GB: AI829795, RefSeq: NM_145173)	0.5609
230042_at	AI141875 - EST from clone 27306, 5' end (GB: AI141875)	0.5605
235070_at	A2BP1 - ataxin 2-binding protein 1 (GB: AL133898, RefSeq: NM_018723/NM_145891/NM_145892/NM_145893)	0.5604
236081_at	AI929792 - Transcribed locus (GB: AI929792)	0.5601
241717_at	LOC285281 - hypothetical protein LOC285281 (GB: N59476)	0.5596
206045_s_at	NOL4 - nucleolar protein 4 (GB: NM_003787, RefSeq: NM_003787)	0.5595
1562713_a_at	NETO1 - neuropilin (NRP) and tolloid (TLL)-like 1 (GB: AL834354, RefSeq: NM_138966/NM_138999/NM_153181)	0.5593
235527_at	LOC284214 - hypothetical protein LOC284214 (GB: U55983)	0.559
210404_x_at	CAMK2B - calcium/calmodulin-dependent protein kinase (CaM kinase) II beta (GB: AF078803, RefSeq: NM_001220/NM_172078/NM_172079/NM_172080/NM_172081/NM_172082/NM_172083/NM_172084/XM_001125861)	0.5585
1556619_at	CA413715 - CDNA: FLJ22478 fis, clone HRC10816 (GB: CA413715)	0.5583
237250_at	AL118865 - Full length insert cDNA clone YZ87G11 (GB: AL118865)	0.5576
214772_at	C11orf41 - chromosome 11 open reading frame 41 (GB: H08993, RefSeq: XM_039515/XM_941447)	0.5573
210227_at	DLGAP2 - discs, large (Drosophila) homolog-associated protein 2 (GB: AF119817, RefSeq: NM_004745)	0.5571
233437_at	GABRA4 - gamma-aminobutyric acid (GABA) A receptor, alpha 4 (GB: AF238869, RefSeq: NM_000809)	0.556
215116_s_at	DNM1 - dynamin 1 (GB: AF035321, RefSeq: NM_001005336/NM_004408)	0.5532
231175_at	C6orf65 - chromosome 6 open reading frame 65 (GB: N48613, RefSeq: NM_152731)	0.5531
231384_at	T65537 - MRNA; cDNA DKFZp686F1745 (from clone DKFZp686F1745) (GB: T65537)	0.5524
213014_at	MAPK8IP1 - mitogen-activated protein kinase 8 interacting protein 1 (GB: BG222394, RefSeq: NM_005456)	0.5522
1554524_a_at	OLFM3 - olfactomedin 3 (GB: AF397394, RefSeq: NM_058170)	0.5518
211616_s_at	HTR2A - 5-hydroxytryptamine (serotonin) receptor 2A (GB: M86841, RefSeq: NM_000621)	0.5518
213108_at	CAMK2A - calcium/calmodulin-dependent protein kinase (CaM kinase) II alpha (GB: AW131813, RefSeq: NM_015981/NM_171825)	0.5503
227283_at	AW138794 - Clone 24841 mRNA sequence (GB: AW138794)	0.5502
238008_at	MGC35308 - hypothetical protein MGC35308 (GB: AW612149, RefSeq: NM_175922)	0.55
222797_at	DPYSL5 - dihydropyrimidinase-like 5 (GB: BF508726, RefSeq: NM_020134)	0.5493
238406_x_at	SEZ6L2 - Seizure related 6 homolog (mouse)-like 2 (GB: AI734001, RefSeq: NM_012410/NM_201575/XM_001129600)	0.5493
205165_at	CELSR3 - cadherin, EGF LAG seven-pass G-type receptor 3 (flamingo homolog, Drosophila) (GB: NM_001407, RefSeq: NM_001407)	0.5492
210185_at	CACNB1 - calcium channel, voltage-dependent, beta 1 subunit (GB: AB054985, RefSeq: NM_000723/NM_199247/NM_199248)	0.5477
213197_at	ASTN1 - astrotactin 1 (GB: AB006627, RefSeq: NM_004319/NM_207108)	0.5466
206678_at	GABRA1 - gamma-aminobutyric acid (GABA) A receptor, alpha 1 (GB: NM_000806, RefSeq: NM_000806)	0.5444
232275_s_at	HS6ST3 - heparan sulfate 6-O-sulfotransferase 3 (GB: AF339824, RefSeq: NM_153456)	0.5423
235251_at	AW292765 - CDNA FLJ25126 fis, clone CBR06538 (GB: AW292765)	0.5422
206731_at	CNKSR2 - connector enhancer of kinase suppressor of Ras 2 (GB: NM_014927, RefSeq: NM_014927)	0.541
1553865_a_at	DKFZp761H2121 - hypothetical protein DKFZp761H2121 (GB: NM_138339)	0.5406
205278_at	GAD1 - glutamate decarboxylase 1 (brain, 67kDa) (GB: NM_000817, RefSeq: NM_000817/NM_013445)	0.5402
206196_s_at	RPIP8 - RaP2 interacting protein 8 (GB: NM_006695, RefSeq: NM_006695)	0.5402
206826_at	PMP2 - peripheral myelin protein 2 (GB: NM_002677, RefSeq: NM_002677)	0.5389
242410_s_at	CACNA1E - calcium channel, voltage-dependent, R type, alpha 1E subunit (GB: R15004, RefSeq: NM_000721)	0.5389
204869_at	PCSK2 - proprotein convertase subtilisin/kexin type 2 (GB: AL031664, RefSeq: NM_002594)	0.5387
1568604_a_at	CADPS - Ca2+-dependent secretion activator (GB: AI912173, RefSeq: NM_003716/NM_183393/NM_183394)	0.5386
219236_at	PAQR6 - progestin and adipoQ receptor family member VI (GB: NM_024897, RefSeq: NM_024897/NM_198406)	0.5371
222091_at	HPCAL4 - Hippocalcin like 4 (GB: BE550384, RefSeq: NM_016257)	0.5364
231223_at	CSMD1 - CUB and Sushi multiple domains 1 (GB: R41565, RefSeq: NM_033225)	0.5361
1568612_at	GABRG2 - gamma-aminobutyric acid (GABA) A receptor, gamma 2 (GB: BC036030, RefSeq: NM_000816/NM_198903/NM_198904)	0.5358
215311_at	AL109696 - MRNA full length insert cDNA clone EUROIMAGE 21920 (GB: AL109696)	0.5352
1558388_a_at	FLJ39198 - Hypothetical protein LOC643763 (GB: R41806)	0.534
204584_at	L1CAM - L1 cell adhesion molecule (GB: AI653981, RefSeq: NM_000425/NM_024003)	0.5337
230644_at	LRFN5 - leucine rich repeat and fibronectin type III domain containing 5 (GB: AI375083, RefSeq: NM_152447)	0.5333
214432_at	ATP1A3 - ATPase, Na+/K+ transporting, alpha 3 polypeptide (GB: NM_000703, RefSeq: NM_152296)	0.5324
243998_at	KRT222P - Keratin 222 pseudogene (GB: AV754796, RefSeq: NM_152349)	0.5321
204287_at	SYNGR1 - synaptogyrin 1 (GB: NM_004711, RefSeq: NM_004711/NM_145731/NM_145738)	0.5318
233050_at	C6orf174 - chromosome 6 open reading frame 174 (GB: AL096711, RefSeq: NM_001012279)	0.5315
237802_at	XKR4 - XK, Kell blood group complex subunit-related family, member 4 (GB: R54212, RefSeq: NM_052898)	0.5309
206888_s_at	ARHGDIG - Rho GDP dissociation inhibitor (GDI) gamma (GB: U82532, RefSeq: NM_001176)	0.5301
223574_x_at	PPP2R2C - protein phosphatase 2 (formerly 2A), regulatory subunit B, gamma isoform (GB: AF086924, RefSeq: NM_020416/NM_181876)	0.5287
242002_at	TCBA1 - T-cell lymphoma breakpoint associated target 1 (GB: N62814, RefSeq: NM_001040214)	0.5282
237719_x_at	RGS7BP - regulator of G-protein signalling 7 binding protein (GB: H05023, RefSeq: NM_001029875)	0.5258
227830_at	GABRB3 - gamma-aminobutyric acid (GABA) A receptor, beta 3 (GB: AI478781, RefSeq: NM_000814/NM_021912)	0.5232
219365_s_at	CAMKV - CaM kinase-like vesicle-associated (GB: NM_024046, RefSeq: NM_024046)	0.5227
1556627_at	DRP2 - dystrophin related protein 2 (GB: AI369362, RefSeq: NM_001939)	0.5223
1559256_at	MAGI1 - membrane associated guanylate kinase, WW and PDZ domain containing 1 (GB: AI637778, RefSeq: NM_001033057/NM_004742/NM_015520)	0.5218
1558414_at	C9orf4 - chromosome 9 open reading frame 4 (GB: BI438189, RefSeq: NM_014334)	0.5217
214811_at	RIMBP2 - RIMS binding protein 2 (GB: AB002316, RefSeq: NM_015347)	0.5216
219882_at	TTLL7 - tubulin tyrosine ligase-like family, member 7 (GB: NM_024686, RefSeq: NM_024686)	0.5209
237384_x_at	R22891 - CDNA clone IMAGE:5262496 (GB: R22891)	0.5205
231930_at	ELMOD1 - ELMO/CED-12 domain containing 1 (GB: AL359601, RefSeq: NM_018712)	0.5192
215423_at	U52827 - Cri-du-chat region mRNA, clone NIBB11 (GB: U52827)	0.5191
236024_at	GPM6A - glycoprotein M6A (GB: AW136286, RefSeq: NM_005277/NM_201591/NM_201592)	0.5186
206531_at	DPF1 - D4, zinc and double PHD fingers family 1 (GB: NM_004647, RefSeq: NM_004647)	0.5182
1568603_at	CADPS - Ca2+-dependent secretion activator (GB: AI912173, RefSeq: NM_003716/NM_183393/NM_183394)	0.5173
242765_at	MOBP - myelin-associated oligodendrocyte basic protein (GB: AI085534, RefSeq: NM_182935/NR_003090)	0.5167
229612_at	AW451455 - Transcribed locus (GB: AW451455)	0.5165
1558724_at	LOC645478 - Hypothetical LOC645478 (GB: BM805933, RefSeq: XM_932922)	0.5164
204721_s_at	DNAJC6 - DnaJ (Hsp40) homolog, subfamily C, member 6 (GB: NM_014787, RefSeq: NM_014787)	0.5161
214822_at	FAM5B - family with sequence similarity 5, member B (GB: AF131833, RefSeq: NM_021165)	0.5159
240532_at	SLC32A1 - solute carrier family 32 (GABA vesicular transporter), member 1 (GB: AI571261, RefSeq: NM_080552)	0.5145
236329_at	FLJ33996 - hypothetical protein FLJ33996 (GB: AI056616, RefSeq: XR_000901/XR_001317)	0.5144
240053_x_at	N51564 - Full length insert cDNA clone YY86C01 (GB: N51564)	0.5129
230547_at	R52825 - CDNA FLJ42249 fis, clone TKIDN2007667 (GB: R52825)	0.5105
1553357_at	FLJ30672 - hypothetical protein FLJ30672 (GB: NM_153016)	0.5104
242036_x_at	ATP2B3 - ATPase, Ca++ transporting, plasma membrane 3 (GB: H09073, RefSeq: NM_001001344/NM_021949)	0.5099
243163_at	AI290919 - Transcribed locus (GB: AI290919)	0.5099
227984_at	LOC650392 - Hypothetical protein LOC650392 (GB: BE464483, RefSeq: XM_944170)	0.5094
228165_at	C12orf53 - chromosome 12 open reading frame 53 (GB: AI186464, RefSeq: NM_153685)	0.5094
229430_at	C8orf46 - chromosome 8 open reading frame 46 (GB: AI421311, RefSeq: NM_152765)	0.509
206137_at	RIMS2 - regulating synaptic membrane exocytosis 2 (GB: NM_014677, RefSeq: NM_014677)	0.5085
236308_at	LOC285878 - hypothetical protein LOC285878 (GB: D60436)	0.5082
239352_at	SLC6A15 - solute carrier family 6, member 15 (GB: AI368909, RefSeq: NM_018057/NM_182767)	0.5044
235486_at	C11orf69 - chromosome 11 open reading frame 69 (GB: AI879661, RefSeq: NM_152314)	0.5037
233095_at	AU144590 - CDNA FLJ10095 fis, clone HEMBA1002430 (GB: AU144590)	0.502
213925_at	C1orf95 - Chromosome 1 open reading frame 95 (GB: AL134612, RefSeq: NM_001003665)	0.5014
220795_s_at	KIAA1446 - likely ortholog of rat brain-enriched guanylate kinase-associated protein (GB: NM_020836, RefSeq: NM_020836)	0.5012
204729_s_at	STX1A - syntaxin 1A (brain) (GB: NM_004603, RefSeq: NM_004603)	0.5008
234317_s_at	STOX2 - storkhead box 2 (GB: AL390216, RefSeq: NM_020225)	0.5002
1554500_a_at	RGS7 - regulator of G-protein signalling 7 (GB: AF493931, RefSeq: NM_002924)	0.4997
229557_at	MEG3 - maternally expressed 3 (GB: AI638405, RefSeq: NR_002766/NR_003530/NR_003531)	0.4993
236734_at	SLITRK1 - SLIT and NTRK-like family, member 1 (GB: AI565671, RefSeq: NM_052910)	0.4979
1553479_at	TMEM145 - transmembrane protein 145 (GB: NM_173633, RefSeq: NM_173633)	0.4963
206215_at	OPCML - opioid binding protein/cell adhesion molecule-like (GB: NM_002545, RefSeq: NM_001012393/NM_002545)	0.4942
1556641_at	FLJ37228 - hypothetical protein FLJ37228 (GB: AK094547, RefSeq: XM_930209/XM_941578)	0.493
207659_s_at	MOBP - myelin-associated oligodendrocyte basic protein (GB: NM_006501, RefSeq: NM_182935/NR_003090)	0.4906
238661_at	AI374740 - CDNA clone IMAGE:4797645 (GB: AI374740)	0.4895
231489_x_at	H12214 - Transcribed locus (GB: H12214)	0.4891
214956_at	AAK1 - AP2 associated kinase 1 (GB: AF090101, RefSeq: NM_001012987/NM_014911/XM_930257/XM_941900)	0.4882
235127_at	PMP2 - peripheral myelin protein 2 (GB: AI699994, RefSeq: NM_002677)	0.4882
229550_at	KIAA1409 - KIAA1409 (GB: AB037830, RefSeq: NM_020818)	0.488
242455_at	POU3F2 - POU domain, class 3, transcription factor 2 (GB: BE855760, RefSeq: NM_005604)	0.4877
1556877_at	BC040662 - CDNA clone IMAGE:4799788 (GB: BC040662)	0.4872
1558672_at	BC040734 - CDNA clone IMAGE:5198998 (GB: BC040734)	0.4857
233950_at	CADPS - Ca2+-dependent secretion activator (GB: AK000873, RefSeq: NM_003716/NM_183393/NM_183394)	0.4856
1554633_a_at	MYT1L - myelin transcription factor 1-like (GB: AF036943, RefSeq: NM_015025)	0.4843
244099_at	AI939486 - CDNA FLJ41437 fis, clone BRHIP2007928 (GB: AI939486)	0.4837
227434_at	WBSCR17 - Williams-Beuren syndrome chromosome region 17 (GB: AI972623, RefSeq: NM_022479)	0.4835
220185_at	SPTBN4 - spectrin, beta, non-erythrocytic 4 (GB: NM_025213, RefSeq: NM_020971/NM_025213)	0.4832
1557132_at	WDR17 - WD repeat domain 17 (GB: BI713506, RefSeq: NM_170710/NM_181265)	0.4813
214825_at	LOC728215/LOC731895 - similar to transmembrane protein 28 (GB: L10374, RefSeq: NM_001080396/XM_001128712/XM_001133620)	0.4813
232377_at	NXPH1 - neurexophilin 1 (GB: N62902, RefSeq: NM_152745)	0.4813
227468_at	CPT1C - carnitine palmitoyltransferase 1C (GB: AL565745, RefSeq: NM_152359)	0.4799
231898_x_at	SOX2OT - SOX2 overlapping transcript (non-coding RNA) (GB: AW026426, RefSeq: NR_002810)	0.4792
212699_at	SCAMP5 - secretory carrier membrane protein 5 (GB: BE222801, RefSeq: NM_138967)	0.478
231397_at	PAP2D - phosphatidic acid phosphatase type 2 (GB: AF131783, RefSeq: NM_001010861/NM_001037317)	0.4766
214993_at	ASPHD1 - aspartate beta-hydroxylase domain containing 1 (GB: AF070642, RefSeq: NM_181718)	0.4764
240869_at	H12055 - Full length insert cDNA clone ZE05A03 (GB: H12055)	0.4764
219685_at	TMEM35 - transmembrane protein 35 (GB: NM_021637, RefSeq: NM_021637)	0.4759
242344_at	GABRB2 - gamma-aminobutyric acid (GABA) A receptor, beta 2 (GB: AA772920, RefSeq: NM_000813/NM_021911)	0.4757
240204_at	R52640 - unknown (GB: R52640)	0.4754
205320_at	APC2 - adenomatosis polyposis coli 2 (GB: NM_005883, RefSeq: NM_005883)	0.4751
1566772_at	AL832567 - MRNA; cDNA DKFZp547L1918 (from clone DKFZp547L1918) (GB: AL832567)	0.4746
233944_at	AU147118 - CDNA FLJ12079 fis, clone HEMBB1002458 (GB: AU147118)	0.4727
215052_at	FRMPD4 - FERM and PDZ domain containing 4 (GB: AW297087, RefSeq: NM_014728)	0.4726
213040_s_at	NPTXR - neuronal pentraxin receptor (GB: AL008583, RefSeq: NM_014293)	0.4725
235355_at	AL037998 - MRNA; cDNA DKFZp564E143 (from clone DKFZp564E143) (GB: AL037998)	0.4725
244142_at	D60329 - Transcribed locus (GB: D60329)	0.472
1554702_at	NALCN - sodium leak channel, non-selective (GB: BC028390, RefSeq: NM_052867)	0.4711
227318_at	AL359605 - CDNA FLJ39162 fis, clone OCBBF2002376 (GB: AL359605)	0.4708
210454_s_at	KCNJ6 - potassium inwardly-rectifying channel, subfamily J, member 6 (GB: U24660, RefSeq: NM_002240)	0.4702
230692_at	LOC157503 - hypothetical protein LOC157503 (GB: C14047)	0.4697
230447_at	AI630979 - CDNA FLJ30539 fis, clone BRAWH2001255 (GB: AI630979)	0.4696
236538_at	GRIA2 - glutamate receptor, ionotropic, AMPA 2 (GB: BE219628, RefSeq: NM_000826/NM_001083619/NM_001083620)	0.4694
235634_at	PURG - purine-rich element binding protein G (GB: BE503391, RefSeq: NM_001015508/NM_013357)	0.4691
236302_at	PPM1E - protein phosphatase 1E (PP2C domain containing) (GB: R40892, RefSeq: NM_014906)	0.4681
235066_at	MAP4 - microtubule-associated protein 4 (GB: AI078534, RefSeq: NM_002375/NM_030884/NM_030885)	0.4673
219170_at	FSD1/LOC731565 - fibronectin type III and SPRY domain containing 1 /// similar to fibronectin type III and SPRY domain containing 1 (GB: NM_024333, RefSeq: NM_024333/XM_001130761/XR_015526)	0.4667
229244_at	AI400057 - CDNA FLJ37216 fis, clone BRALZ2008696 (GB: AI400057)	0.4667
214839_at	LOC157627 - hypothetical protein LOC157627 (GB: AF052108)	0.4656
1553126_a_at	SLC39A12 - solute carrier family 39 (zinc transporter), member 12 (GB: NM_152725, RefSeq: NM_152725)	0.4644
240841_at	INSM2 - insulinoma-associated 2 (GB: AA046951, RefSeq: NM_032594)	0.4642
1557430_at	LOC147670 - hypothetical protein LOC147670 (GB: BG910569, RefSeq: XM_097265/XM_938354)	0.4622
228581_at	KCNJ10 - potassium inwardly-rectifying channel, subfamily J, member 10 (GB: AW071744, RefSeq: NM_002241)	0.462
1568803_at	BC036397 - CDNA clone IMAGE:5263088 (GB: BC036397)	0.4615
213960_at	T87225 - CDNA FLJ37610 fis, clone BRCOC2011398 (GB: T87225)	0.4601
1557617_at	BC042946 - CDNA clone IMAGE:4797324 (GB: BC042946)	0.4599
1556046_a_at	LOC157627 - hypothetical protein LOC157627 (GB: AL832535)	0.4596
205230_at	RPH3A - rabphilin 3A homolog (mouse) (GB: NM_014954, RefSeq: NM_014954)	0.4596
239579_at	ABHD7 - abhydrolase domain containing 7 (GB: AI807532, RefSeq: NM_173567)	0.4594
215153_at	NOS1AP - nitric oxide synthase 1 (neuronal) adaptor protein (GB: AF037070, RefSeq: NM_014697)	0.4589
213630_at	NACAD - NAC alpha domain containing (GB: AB002361, RefSeq: XM_001126176/XM_001133202/XM_166571)	0.4577
229875_at	ZDHHC22 - zinc finger, DHHC-type containing 22 (GB: AI363193, RefSeq: NM_174976)	0.4565
1559545_at	SNRPN - Small nuclear ribonucleoprotein polypeptide N (GB: AI371649, RefSeq: NM_003097/NM_022805/NM_022806/NM_022807/NM_022808/NR_001289/NR_001290/NR_001292/NR_001293/NR_001294/NR_001295)	0.4564
239144_at	AA835648 - unknown (GB: AA835648)	0.456
210650_s_at	PCLO - piccolo (presynaptic cytomatrix protein) (GB: BC001304, RefSeq: XM_929946/XM_935710/XM_940805)	0.4529
214781_at	AL162013 - unknown (GB: AL162013)	0.4518
211586_s_at	ATP2B2 - ATPase, Ca++ transporting, plasma membrane 2 (GB: M97260, RefSeq: NM_001001331/NM_001683)	0.4517
230783_at	LOC283713 - hypothetical protein LOC283713 (GB: T03743)	0.4514
206448_at	ZNF365 - zinc finger protein 365 (GB: NM_014951, RefSeq: NM_014951/NM_199450/NM_199451/NM_199452)	0.451
1562473_at	BC037943 - Major histocompatibility complex, class II, DR alpha precursor variant protein (GB: BC037943)	0.4506
242825_at	PAP2D - phosphatidic acid phosphatase type 2 (GB: AL526459, RefSeq: NM_001010861/NM_001037317)	0.4506
203129_s_at	KIF5C - kinesin family member 5C (GB: BF059313, RefSeq: NM_004522/XM_001125694/XM_938129/XM_943554)	0.4502
206179_s_at	TPPP - tubulin polymerization promoting protein (GB: NM_007030, RefSeq: NM_007030)	0.45
229961_x_at	FLJ44968 - FLJ44968 protein (GB: AI871270, RefSeq: NM_198537)	0.4493
219578_s_at	CPEB1 - cytoplasmic polyadenylation element binding protein 1 (GB: NM_030594, RefSeq: NM_001079533/NM_001079534/NM_001079535/NM_030594)	0.4488
1554801_at	MGC27121 - MGC27121 gene (GB: BC022570, RefSeq: NM_001001343)	0.4487
239118_at	KCNA2 - potassium voltage-gated channel, shaker-related subfamily, member 2 (GB: BF513715, RefSeq: NM_004974)	0.4485
229823_at	AV702357 - Transcribed locus (GB: AV702357)	0.4475
226305_at	LYNX1 - Ly6/neurotoxin 1 (GB: AV696976, RefSeq: NM_023946/NM_177457/NM_177458/NM_177476/NM_177477)	0.4472
211006_s_at	KCNB1 - potassium voltage-gated channel, Shab-related subfamily, member 1 (GB: L02840, RefSeq: NM_004975)	0.4454
1555385_at	B4GALNT1 - beta-1,4-N-acetyl-galactosaminyl transferase 1 (GB: BC029828, RefSeq: NM_001478)	0.4453
223642_at	ZIC2 - Zic family member 2 (odd-paired homolog, Drosophila) (GB: AF193855, RefSeq: NM_007129)	0.445
1563638_at	LOC780776 - hypothetical LOC780776 (GB: AL833564, RefSeq: NM_001079512)	0.4431
213601_at	SLIT1 - slit homolog 1 (Drosophila) (GB: AB011537, RefSeq: NM_003061)	0.4429
224212_s_at	PCDHA1/PCDHA10/PCDHA11/PCDHA12/PCDHA13/PCDHA2/PCDHA3/PCDHA4/PCDHA5/PCDHA6/PCDHA7/PCDHA8/PCDHA9/PCDHAC1/PCDHAC2 - protocadherin alpha 9 /// protocadherin alpha subfamily C, 2 /// protocadherin alpha subfamily C, 1 /// protocadherin alpha 13 /// protocadherin alpha 12 /// protocadherin alpha 11 /// protocadherin alpha 10 /// protocadherin alpha 8 /// protocadherin alpha 7 /// protocadherin alpha 6 …	0.4428
238521_at	AV707343 - Transcribed locus (GB: AV707343)	0.4423
239481_at	FAM133A - family with sequence similarity 133, member A (GB: AI864183, RefSeq: NM_173698)	0.4421
228804_at	DGCR5 - DiGeorge syndrome critical region gene 5 (non-coding) (GB: AB051434, RefSeq: NR_002733)	0.442
223913_s_at	C19orf30 - chromosome 19 open reading frame 30 (GB: AB058892, RefSeq: NM_174947)	0.4418
223621_at	PNMA3 - paraneoplastic antigen MA3 (GB: AL136878, RefSeq: NM_013364)	0.4405
216967_at	GAP43 - growth associated protein 43 (GB: AF279774, RefSeq: NM_002045)	0.4402
227566_at	HNT - neurotrimin (GB: AW085558, RefSeq: NM_001048209/NM_016522)	0.4402
230531_at	KCNC3 - potassium voltage-gated channel, Shaw-related subfamily, member 3 (GB: AI796491, RefSeq: NM_004977)	0.4402
241500_at	AI374911 - Transcribed locus (GB: AI374911)	0.4402
230117_at	LOC285878 - hypothetical protein LOC285878 (GB: AI420977)	0.4401
235794_at	MOBP - myelin-associated oligodendrocyte basic protein (GB: AA776626, RefSeq: NM_182935/NR_003090)	0.4386
205348_s_at	DYNC1I1 - dynein, cytoplasmic 1, intermediate chain 1 (GB: NM_004411, RefSeq: NM_004411)	0.4379
205113_at	NEFM - neurofilament, medium polypeptide 150kDa (GB: NM_005382, RefSeq: NM_005382)	0.4378
210193_at	MOBP - myelin-associated oligodendrocyte basic protein (GB: D28114, RefSeq: NM_182935/NR_003090)	0.4374
219415_at	TTYH1 - tweety homolog 1 (Drosophila) (GB: NM_020659, RefSeq: NM_001005367/NM_020659)	0.4374
243244_at	H22005 - Full length insert cDNA YN73H08 (GB: H22005)	0.4369
236333_at	AW269887 - CDNA clone IMAGE:4828807 (GB: AW269887)	0.4364
229799_s_at	NCAM1 - neural cell adhesion molecule 1 (GB: AI569787, RefSeq: NM_000615/NM_001076682/NM_181351)	0.4353
214978_s_at	PPFIA4 - protein tyrosine phosphatase, receptor type, f polypeptide (PTPRF), interacting protein (liprin), alpha 4 (GB: AK023365, RefSeq: NM_015053)	0.4344
214248_s_at	TRIM2 - tripartite motif-containing 2 (GB: AW071795, RefSeq: NM_015271)	0.4341
227370_at	KIAA1946 - KIAA1946 (GB: AW043602, RefSeq: NM_177454)	0.4336
209988_s_at	ASCL1 - achaete-scute complex homolog 1 (Drosophila) (GB: BC001638, RefSeq: NM_004316)	0.4335
210169_at	SEC14L5 - SEC14-like 5 (S. cerevisiae) (GB: AB007880, RefSeq: XM_032693/XM_940295)	0.4335
215010_s_at	BRSK2 - BR serine/threonine kinase 2 (GB: AJ006701, RefSeq: NM_003957)	0.433
220448_at	KCNK12 - potassium channel, subfamily K, member 12 (GB: NM_022055, RefSeq: NM_022055)	0.4325
232523_at	MEGF10 - multiple EGF-like-domains 10 (GB: AU144892, RefSeq: NM_032446)	0.4321
233471_at	PTPN5 - protein tyrosine phosphatase, non-receptor type 5 (striatum-enriched) (GB: U27831, RefSeq: NM_001039970/NM_006906/NM_032781)	0.431
206253_at	DLG2 - discs, large homolog 2, chapsyn-110 (Drosophila) (GB: NM_001364, RefSeq: NM_001364)	0.4304
212358_at	CLIP3 - CAP-GLY domain containing linker protein 3 (GB: AL117468, RefSeq: NM_015526)	0.4304
211520_s_at	GRIA1 - glutamate receptor, ionotropic, AMPA 1 (GB: M64752, RefSeq: NM_000827)	0.4302
216456_at	AL162044 - MRNA; cDNA DKFZp761L0812 (from clone DKFZp761L0812); partial cds (GB: AL162044)	0.429
239765_at	AI973085 - Transcribed locus, strongly similar to XP_507918.1 BTAF1 RNA polymerase II, B-TFIID transcription factor-associated, 170kDa [Pan troglodytes] (GB: AI973085)	0.4288
244170_at	H05254 - CDNA FLJ37366 fis, clone BRAMY2024416 (GB: H05254)	0.4287
226627_at	SEPT8 - septin 8 (GB: AI912094, RefSeq: XM_034872/XM_928792/XM_933151/XM_939009/XM_943984/XM_943986)	0.4283
1558010_s_at	SLC1A2 - solute carrier family 1 (glial high affinity glutamate transporter), member 2 (GB: AV722518, RefSeq: NM_004171)	0.428
232562_at	AU144817 - CDNA FLJ11554 fis, clone HEMBA1003037 (GB: AU144817)	0.428
1553351_at	OTUD7A - OTU domain containing 7A (GB: NM_130901, RefSeq: NM_130901/XM_001127986)	0.4277
215267_s_at	SLC8A2 - solute carrier family 8 (sodium-calcium exchanger), member 2 (GB: AI127885, RefSeq: NM_015063)	0.4264
219310_at	C20orf39 - chromosome 20 open reading frame 39 (GB: NM_024893, RefSeq: NM_024893)	0.4254
236377_at	TMEM132D - transmembrane protein 132D (GB: AW166133, RefSeq: NM_133448)	0.4233
204339_s_at	RGS4 - regulator of G-protein signalling 4 (GB: BC000737, RefSeq: NM_005613)	0.4232
226973_at	C20orf102 - chromosome 20 open reading frame 102 (GB: AA206763, RefSeq: NM_080607)	0.4227
205567_at	CHST1 - carbohydrate (keratan sulfate Gal-6) sulfotransferase 1 (GB: NM_003654, RefSeq: NM_003654)	0.4212
228715_at	ZCCHC12 - zinc finger, CCHC domain containing 12 (GB: AV725825, RefSeq: NM_173798)	0.4212
208465_at	GRM2 - glutamate receptor, metabotropic 2 (GB: NM_000839, RefSeq: NM_000839)	0.4202
230197_s_at	AA126642 - Transcribed locus (GB: AA126642)	0.42
213683_at	ACSL6 - acyl-CoA synthetase long-chain family member 6 (GB: AV727634, RefSeq: NM_001009185/NM_015256)	0.4195
230191_at	TTBK1 - tau tubulin kinase 1 (GB: H04790, RefSeq: NM_032538)	0.4194
232010_at	FSTL5 - follistatin-like 5 (GB: AA129444, RefSeq: NM_020116)	0.4193
236068_s_at	AI458586 - Transcribed locus (GB: AI458586)	0.419
237602_at	H07100 - Transcribed locus (GB: H07100)	0.4175
1555370_a_at	CAMTA1 - calmodulin binding transcription activator 1 (GB: AF111804, RefSeq: NM_015215)	0.4169
222910_s_at	PEX5L - peroxisomal biogenesis factor 5-like (GB: W38416, RefSeq: NM_016559)	0.4154
228679_at	BF345233 - CDNA FLJ30856 fis, clone FEBRA2003258 (GB: BF345233)	0.4152
210315_at	SYN2 - synapsin II (GB: AF077737, RefSeq: NM_003178/NM_133625)	0.4148
223673_at	RFX4 - regulatory factor X, 4 (influences HLA class II expression) (GB: AF332192, RefSeq: NM_002920/NM_032491/NM_213594)	0.4143
207693_at	CACNB4 - calcium channel, voltage-dependent, beta 4 subunit (GB: NM_000726, RefSeq: NM_000726/NM_001005746/NM_001005747)	0.4139
239095_at	H10353 - MRNA; cDNA DKFZp686G08203 (from clone DKFZp686G08203) (GB: H10353)	0.4136
1562403_a_at	SLC8A3 - solute carrier family 8 (sodium-calcium exchanger), member 3 (GB: AK096553, RefSeq: NM_033262/NM_058240/NM_182932/NM_182936/NM_183002)	0.4134
244130_at	AI379882 - Transcribed locus (GB: AI379882)	0.4119
205481_at	ADORA1 - adenosine A1 receptor (GB: NM_000674, RefSeq: NM_000674/NM_001048230)	0.4118
213439_x_at	RPIP8 - RaP2 interacting protein 8 (GB: AI197870, RefSeq: NM_006695)	0.4118
236290_at	DOK6 - docking protein 6 (GB: BE552411, RefSeq: NM_152721)	0.4118
227933_at	LINGO1 - leucine rich repeat and Ig domain containing 1 (GB: AI193252, RefSeq: NM_032808)	0.4115
208321_s_at	CABP1 - calcium binding protein 1 (GB: NM_004276, RefSeq: NM_001033677/NM_004276/NM_031205)	0.411
205551_at	SV2B - synaptic vesicle glycoprotein 2B (GB: NM_014848, RefSeq: NM_014848)	0.4108
233234_at	KCTD16 - potassium channel tetramerisation domain containing 16 (GB: AB037738, RefSeq: NM_020768)	0.4103
206690_at	ACCN1 - amiloride-sensitive cation channel 1, neuronal (degenerin) (GB: NM_001094, RefSeq: NM_001094/NM_183377/XM_001125040/XM_001131321)	0.4099
215518_at	STXBP5L - syntaxin binding protein 5-like (GB: AB023223, RefSeq: XM_045911/XM_938898)	0.4098
207299_s_at	GRM1 - glutamate receptor, metabotropic 1 (GB: NM_000838, RefSeq: NM_000838)	0.4086
236964_at	BG149297 - Transcribed locus (GB: BG149297)	0.4079
1553254_at	MAGEE2 - melanoma antigen family E, 2 (GB: NM_138703, RefSeq: NM_138703)	0.4076
214344_at	LOC92973 - hypothetical protein LOC92973 (GB: R87507)	0.4065
214046_at	AA017721 - MRNA; cDNA DKFZp686F1844 (from clone DKFZp686F1844) (GB: AA017721)	0.4053
231739_at	PRRT1 - proline-rich transmembrane protein 1 (GB: NM_030651, RefSeq: NM_030651)	0.4047
220429_at	NDST3 - N-deacetylase/N-sulfotransferase (heparan glucosaminyl) 3 (GB: NM_004784, RefSeq: NM_004784)	0.4046
223573_s_at	PPP2R2C - protein phosphatase 2 (formerly 2A), regulatory subunit B, gamma isoform (GB: AW166283, RefSeq: NM_020416/NM_181876)	0.4046
219726_at	NLGN3 - neuroligin 3 (GB: NM_018977, RefSeq: NM_018977)	0.4044
214821_at	AF052119 - Clone 23622 mRNA sequence (GB: AF052119)	0.4042
1559546_s_at	SNRPN - Small nuclear ribonucleoprotein polypeptide N (GB: AI371649, RefSeq: NM_003097/NM_022805/NM_022806/NM_022807/NM_022808/NR_001289/NR_001290/NR_001292/NR_001293/NR_001294/NR_001295)	0.4039
211219_s_at	LHX2 - LIM homeobox 2 (GB: U11701, RefSeq: NM_004789)	0.4039
223435_s_at	PCDHA1/PCDHA10/PCDHA11/PCDHA12/PCDHA13/PCDHA2/PCDHA3/PCDHA4/PCDHA5/PCDHA6/PCDHA7/PCDHA8/PCDHA9/PCDHAC1/PCDHAC2 - protocadherin alpha 9 /// protocadherin alpha subfamily C, 2 /// protocadherin alpha subfamily C, 1 /// protocadherin alpha 13 /// protocadherin alpha 12 /// protocadherin alpha 11 /// protocadherin alpha 10 /// protocadherin alpha 8 /// protocadherin alpha 7 /// protocadherin alpha 6 …	0.4036
230475_at	LOC388135 - similar to RIKEN cDNA 6030419C18 gene (GB: AI368415, RefSeq: NM_001039614)	0.4034
220460_at	SLCO1C1 - solute carrier organic anion transporter family, member 1C1 (GB: NM_017435, RefSeq: NM_017435)	0.4029
213808_at	BE674466 - Clone 23688 mRNA sequence (GB: BE674466)	0.4025
229725_at	ACSL6 - Acyl-CoA synthetase long-chain family member 6 (GB: AV705292, RefSeq: NM_001009185/NM_015256)	0.3993
208359_s_at	KCNJ4 - potassium inwardly-rectifying channel, subfamily J, member 4 (GB: NM_004981, RefSeq: NM_004981/NM_152868)	0.3991
203488_at	LPHN1 - latrophilin 1 (GB: NM_014921, RefSeq: NM_001008701/NM_014921)	0.3971
209197_at	SYT11 - synaptotagmin XI (GB: AA626780, RefSeq: NM_152280)	0.3968
213245_at	ADCY1 - adenylate cyclase 1 (brain) (GB: AL120173, RefSeq: NM_021116)	0.3958
205280_at	GLRB - glycine receptor, beta (GB: NM_000824, RefSeq: NM_000824)	0.3955
1552736_a_at	NETO1 - neuropilin (NRP) and tolloid (TLL)-like 1 (GB: NM_138966, RefSeq: NM_138966/NM_138999/NM_153181)	0.3953
206915_at	NKX2-2 - NK2 transcription factor related, locus 2 (Drosophila) (GB: NM_002509, RefSeq: NM_002509)	0.3949
228101_at	AI693178 - MRNA; cDNA DKFZp761L1121 (from clone DKFZp761L1121) (GB: AI693178)	0.3949
236532_at	LOC399947 - similar to expressed sequence AI593442 (GB: H24398, RefSeq: NM_207645)	0.3936
206850_at	RASL10A - RAS-like, family 10, member A (GB: NM_006477, RefSeq: NM_001007279/NM_006477)	0.3933
235560_at	AI564075 - MRNA; cDNA DKFZp547A0515 (from clone DKFZp547A0515) (GB: AI564075)	0.3924
214495_at	CACNG2 - calcium channel, voltage-dependent, gamma subunit 2 (GB: NM_006078, RefSeq: NM_006078)	0.3918
238695_s_at	RAB39B - RAB39B, member RAS oncogene family (GB: AW960289, RefSeq: NM_171998)	0.3913
244118_at	GABRA1 - gamma-aminobutyric acid (GABA) A receptor, alpha 1 (GB: AV722228, RefSeq: NM_000806)	0.3903
213486_at	DKFZP761N09121 - hypothetical protein DKFZp761N09121 (GB: BF435376)	0.3902
227401_at	IL17D - interleukin 17D (GB: BE856748, RefSeq: NM_138284)	0.39
230287_at	RUTBC2 - RUN and TBC1 domain containing 2 (GB: BE222282, RefSeq: NM_001039948/NM_133454)	0.3894
207447_s_at	MGAT4C - mannosyl (alpha-1,3-)-glycoprotein beta-1,4-N-acetylglucosaminyltransferase, isozyme C (putative) (GB: NM_013244, RefSeq: NM_013244)	0.3889
236783_at	KCNIP4 - Kv channel interacting protein 4 (GB: AI732844, RefSeq: NM_001035003/NM_001035004/NM_025221/NM_147181/NM_147182/NM_147183)	0.3889
216452_at	TRPM3 - transient receptor potential cation channel, subfamily M, member 3 (GB: AB046836, RefSeq: NM_001007470/NM_001007471/NM_020952/NM_024971/NM_206944/NM_206945/NM_206946/NM_206947/NM_206948)	0.3888
220663_at	IL1RAPL1 - interleukin 1 receptor accessory protein-like 1 (GB: NM_014271, RefSeq: NM_014271)	0.3885
37566_at	KIAA1045 - KIAA1045 (GB: AB028968, RefSeq: XM_048592/XM_939621)	0.3883
215303_at	BE046461 - Clones 24632 and 24634 mRNA sequence (GB: BE046461)	0.3879
206384_at	CACNG3 - calcium channel, voltage-dependent, gamma subunit 3 (GB: NM_006539, RefSeq: NM_006539)	0.3876
229626_at	LOC387856 - similar to expressed sequence AI836003 (GB: AI971535, RefSeq: NM_001013635/XM_001128921)	0.3875
209794_at	SRGAP3 - SLIT-ROBO Rho GTPase activating protein 3 (GB: AB007871, RefSeq: NM_001033116/NM_001033117/NM_014850)	0.3869
244708_at	FLJ33996 - hypothetical protein FLJ33996 (GB: R49644, RefSeq: XR_000901/XR_001317)	0.3863
233139_at	AF131795 - Clone 25052 mRNA sequence (GB: AF131795)	0.3858
223603_at	ZNF179 - zinc finger protein 179 (GB: AB026054, RefSeq: NM_007148)	0.3857
212555_at	PRKAR1B - protein kinase, cAMP-dependent, regulatory, type I, beta (GB: AI814660, RefSeq: NM_002735/XM_001134041/XM_928606)	0.3854
242138_at	DLX1 - distal-less homeobox 1 (GB: BF060783, RefSeq: NM_001038493/NM_178120)	0.3843
205591_at	OLFM1 - olfactomedin 1 (GB: NM_006334, RefSeq: NM_006334/NM_014279/NM_058199)	0.3842
227154_at	IGSF21 - immunoglobin superfamily, member 21 (GB: AL566367, RefSeq: NM_032880)	0.3838
222857_s_at	KCNMB4 - potassium large conductance calcium-activated channel, subfamily M, beta member 4 (GB: AF160967, RefSeq: NM_014505)	0.3837
230231_at	BE549937 - CDNA: FLJ23131 fis, clone LNG08502 (GB: BE549937)	0.3832
204730_at	RIMS3 - regulating synaptic membrane exocytosis 3 (GB: NM_014747, RefSeq: NM_014747)	0.3822
211483_x_at	CAMK2B - calcium/calmodulin-dependent protein kinase (CaM kinase) II beta (GB: AF081924, RefSeq: NM_001220/NM_172078/NM_172079/NM_172080/NM_172081/NM_172082/NM_172083/NM_172084/XM_001125861)	0.38
1553422_s_at	A2BP1 - ataxin 2-binding protein 1 (GB: NM_145892, RefSeq: NM_018723/NM_145891/NM_145892/NM_145893)	0.3798
231465_at	AI697662 - CDNA clone IMAGE:4818531 (GB: AI697662)	0.3796
214589_at	FGF12 - fibroblast growth factor 12 (GB: AL119322, RefSeq: NM_004113/NM_021032)	0.3781
220359_s_at	ARPP-21 - cyclic AMP-regulated phosphoprotein, 21 kD (GB: NM_016300, RefSeq: NM_001025068/NM_001025069/NM_016300/NM_198399/XM_374037/XM_944656)	0.3781
231911_at	KIAA1189 - KIAA1189 (GB: AA736604, RefSeq: NM_001009959/NM_020711)	0.3781
236697_at	H29626 - unknown (GB: H29626)	0.378
1559630_at	DLGAP3 - Discs, large (Drosophila) homolog-associated protein 3 (GB: R24798, RefSeq: NM_001080418/XM_035601/XM_940825)	0.3778
234261_at	AL137313 - MRNA; cDNA DKFZp761M10121 (from clone DKFZp761M10121) (GB: AL137313)	0.3772
228218_at	AI858493 - CDNA clone IMAGE:5284125 (GB: AI858493)	0.3767
213841_at	BE223030 - Homo sapiens, clone IMAGE:4915189, mRNA (GB: BE223030)	0.3762
235758_at	PNMA6A - paraneoplastic antigen like 6A (GB: BF508272, RefSeq: NM_032882)	0.3757
1563494_at	AL161982 - MRNA; cDNA DKFZp761J1224 (from clone DKFZp761J1224) (GB: AL161982)	0.3756
233076_at	C10orf39 - chromosome 10 open reading frame 39 (GB: AL137551, RefSeq: NM_194303)	0.3751
215527_at	KHDRBS2 - KH domain containing, RNA binding, signal transduction associated 2 (GB: AL049544, RefSeq: NM_152688)	0.3746
210674_s_at	PCDHA1/PCDHA10/PCDHA11/PCDHA12/PCDHA13/PCDHA2/PCDHA3/PCDHA4/PCDHA5/PCDHA6/PCDHA7/PCDHA8/PCDHA9/PCDHAC1/PCDHAC2 - protocadherin alpha 9 /// protocadherin alpha subfamily C, 2 /// protocadherin alpha subfamily C, 1 /// protocadherin alpha 13 /// protocadherin alpha 12 /// protocadherin alpha 11 /// protocadherin alpha 10 /// protocadherin alpha 8 /// protocadherin alpha 7 /// protocadherin alpha 6 …	0.3742
231859_at	C14orf132 - chromosome 14 open reading frame 132 (GB: AK025915, RefSeq: NM_020215)	0.3733
205616_at	AW134812 - CDNA FLJ25134 fis, clone CBR06934 (GB: AW134812)	0.373
1554181_at	FLJ30934 - hypothetical protein FLJ30934 (GB: BC040981, RefSeq: NM_152760)	0.3726
205575_at	C1QL1 - complement component 1, q subcomponent-like 1 (GB: NM_006688, RefSeq: NM_006688)	0.3726
238663_x_at	GRIA4 - glutamate receptor, ionotrophic, AMPA 4 (GB: H20055, RefSeq: NM_000829/NM_001077243/NM_001077244)	0.3725
220045_at	NEUROD6 - neurogenic differentiation 6 (GB: NM_022728, RefSeq: NM_022728)	0.3724
231998_at	DKFZP761N09121 - Hypothetical protein DKFZp761N09121 (GB: AA618086)	0.3716
240228_at	CSMD3 - CUB and Sushi multiple domains 3 (GB: AI187364, RefSeq: NM_052900/NM_198123/NM_198124)	0.3715
212877_at	KLC1 - kinesin light chain 1 (GB: AA284075, RefSeq: NM_005552/NM_182923)	0.371
235017_s_at	BF697865 - MRNA; cDNA DKFZp564E143 (from clone DKFZp564E143) (GB: BF697865)	0.3696
228880_at	LOC339984 - Hypothetical protein LOC339984 (GB: AL041933)	0.3688
243666_at	AI697701 - Transcribed locus, strongly similar to XP_001140753.1 hypothetical protein [Pan troglodytes] (GB: AI697701)	0.3683
229065_at	SLC35F3 - solute carrier family 35, member F3 (GB: BF968270, RefSeq: NM_173508/XM_001132419)	0.3677
221713_s_at	MAP6D1 - MAP6 domain containing 1 (GB: BC006434, RefSeq: NM_024871)	0.3674
206534_at	GRIN2A - glutamate receptor, ionotropic, N-methyl D-aspartate 2A (GB: NM_000833, RefSeq: NM_000833)	0.3667
213745_at	ATRNL1 - attractin-like 1 (GB: AW151108, RefSeq: NM_207303)	0.366
226918_at	JPH4 - junctophilin 4 (GB: BF513474, RefSeq: NM_032452)	0.365
206330_s_at	SHC3 - SHC (Src homology 2 domain containing) transforming protein 3 (GB: NM_016848, RefSeq: NM_016848)	0.3645
217033_x_at	NTRK3 - neurotrophic tyrosine kinase, receptor, type 3 (GB: S76475, RefSeq: NM_001007156/NM_001012338/NM_002530)	0.3638
1558587_at	BC042064 - Homo sapiens, clone IMAGE:5728941, mRNA (GB: BC042064)	0.3634
237472_at	SOX1 - SRY (sex determining region Y)-box 1 (GB: BE504430, RefSeq: NM_005986)	0.3629
244113_at	R44603 - Transcribed locus (GB: R44603)	0.3622
232411_at	AA452540 - EST from clone 24355, full insert (GB: AA452540)	0.3621
227192_at	PRRT2 - proline-rich transmembrane protein 2 (GB: BF060707, RefSeq: NM_145239)	0.3615
232643_at	POLR2F - Polymerase (RNA) II (DNA directed) polypeptide F (GB: AK026327, RefSeq: NM_021974)	0.3615
236029_at	FAT3 - FAT tumor suppressor homolog 3 (Drosophila) (GB: AI283093, RefSeq: XM_926199/XM_936538)	0.36
209987_s_at	ASCL1 - achaete-scute complex homolog 1 (Drosophila) (GB: BC002341, RefSeq: NM_004316)	0.3598
231355_at	AI827955 - CDNA FLJ30598 fis, clone BRAWH2009263 (GB: AI827955)	0.3593
238100_at	AAK1 - AP2 associated kinase 1 (GB: AI820626, RefSeq: NM_001012987/NM_014911/XM_930257/XM_941900)	0.3587
236468_at	AI369234 - CDNA FLJ37467 fis, clone BRAWH2011920 (GB: AI369234)	0.3585
1557089_at	KIF5C - kinesin family member 5C (GB: CA449408, RefSeq: NM_004522/XM_001125694/XM_938129/XM_943554)	0.3582
229824_at	AL133706 - CDNA FLJ45325 fis, clone BRHIP3006717 (GB: AL133706)	0.3575
230495_at	LOC150568 - hypothetical protein LOC150568 (GB: AL137513)	0.3575
222020_s_at	HNT - neurotrimin (GB: AW117456, RefSeq: NM_001048209/NM_016522)	0.3568
227202_at	CNTN1 - Contactin 1 (GB: AW072790, RefSeq: NM_001843/NM_175038)	0.3567
1568735_at	BC030096 - CDNA clone IMAGE:4795078 (GB: BC030096)	0.3555
227909_at	MGC39606 - hypothetical protein MGC39606 (GB: AI742434, RefSeq: XM_001127817/XM_001129116)	0.3554
231257_at	TCERG1L - transcription elongation regulator 1-like (GB: AI732913, RefSeq: NM_174937)	0.3535
240713_s_at	AI697836 - CDNA FLJ33739 fis, clone BRAWH2018601 (GB: AI697836)	0.3527
215149_at	AF052109 - CDNA clone IMAGE:5260262 (GB: AF052109)	0.3515
226972_s_at	CCDC136 - coiled-coil domain containing 136 (GB: AI678057, RefSeq: NM_022742)	0.3511
223715_at	BRSK2 - BR serine/threonine kinase 2 (GB: AF020089, RefSeq: NM_003957)	0.3509
216039_at	PMS2L1 - postmeiotic segregation increased 2-like 1 (GB: D38503, RefSeq: XM_001130610/XM_001131056)	0.3501
221801_x_at	NEFL - neurofilament, light polypeptide 68kDa (GB: AL566528, RefSeq: NM_006158)	0.3494
232173_at	CLEC2L - C-type lectin domain family 2, member L (GB: W60866, RefSeq: NM_001080511/XM_498242/XM_499478/XM_939152)	0.348
1552953_a_at	NEUROD2 - neurogenic differentiation 2 (GB: NM_006160, RefSeq: NM_006160)	0.3478
207873_x_at	SEZ6L - seizure related 6 homolog (mouse)-like (GB: NM_021115, RefSeq: NM_021115)	0.3473
1561895_at	BC030740 - CDNA clone IMAGE:4791521 (GB: BC030740)	0.3467
1557745_at	BE551038 - CDNA FLJ25178 fis, clone CBR09176 (GB: BE551038)	0.3466
209883_at	GLT25D2 - glycosyltransferase 25 domain containing 2 (GB: AF288389, RefSeq: NM_015101)	0.346
213386_at	AV726900 - MRNA full length insert cDNA clone EUROIMAGE 1585492 (GB: AV726900)	0.3457
210408_s_at	CPNE6 - copine VI (neuronal) (GB: AB009288, RefSeq: NM_006032)	0.3456
1560728_at	AL833050 - MRNA; cDNA DKFZp666G069 (from clone DKFZp666G069) (GB: AL833050)	0.3451
207308_at	SLCO1A2 - solute carrier organic anion transporter family, member 1A2 (GB: NM_021094, RefSeq: NM_005075/NM_021094/NM_134431)	0.344
213558_at	PCLO - piccolo (presynaptic cytomatrix protein) (GB: AB011131, RefSeq: XM_929946/XM_935710/XM_940805)	0.3423
214434_at	HSPA12A - heat shock 70kDa protein 12A (GB: AB007877, RefSeq: NM_025015/XM_048898/XM_945467)	0.3415
207026_s_at	ATP2B3 - ATPase, Ca++ transporting, plasma membrane 3 (GB: NM_021949, RefSeq: NM_001001344/NM_021949)	0.3406
220648_at	ADARB2 - adenosine deaminase, RNA-specific, B2 (RED2 homolog rat) (GB: NM_018702, RefSeq: NM_018702)	0.3399
241729_at	DOK6 - docking protein 6 (GB: AW173080, RefSeq: NM_152721)	0.3385
213744_at	ATRNL1 - attractin-like 1 (GB: AI817331, RefSeq: NM_207303)	0.338
241883_x_at	R54203 - unknown (GB: R54203)	0.3373
1561642_at	AF085859 - Full length insert cDNA clone YN62D03 (GB: AF085859)	0.3369
213721_at	SOX2 - SRY (sex determining region Y)-box 2 (GB: L07335, RefSeq: NM_003106)	0.3367
227209_at	CNTN1 - Contactin 1 (GB: AI091445, RefSeq: NM_001843/NM_175038)	0.3367
204100_at	THRA - thyroid hormone receptor, alpha (erythroblastic leukemia viral (v-erb-a) oncogene homolog, avian) (GB: NM_003250, RefSeq: NM_003250/NM_199334)	0.3366
205152_at	SLC6A1 - solute carrier family 6 (neurotransmitter transporter, GABA), member 1 (GB: AI003579, RefSeq: NM_003042)	0.3361
226269_at	GDAP1 - ganglioside-induced differentiation-associated protein 1 (GB: BF002104, RefSeq: NM_001040875/NM_018972)	0.336
230055_at	C6orf148 - chromosome 6 open reading frame 148 (GB: AL037414, RefSeq: NM_030568)	0.3344
223859_at	EPB41L4B - erythrocyte membrane protein band 4.1 like 4B (GB: AF153416, RefSeq: NM_018424/NM_019114)	0.3342
239884_at	BE467579 - unknown (GB: BE467579)	0.3339
218359_at	NRSN2 - neurensin 2 (GB: NM_024958, RefSeq: NM_024958)	0.3336
216617_s_at	MAG - myelin associated glycoprotein (GB: X98405, RefSeq: NM_002361/NM_080600)	0.3334
215789_s_at	AJAP1 - adherens junction associated protein 1 (GB: AA835004, RefSeq: NM_001042478/NM_018836)	0.3332
214817_at	UNC13A - unc-13 homolog A (C. elegans) (GB: BE783668, RefSeq: NM_001080421/XM_038604/XM_937931)	0.3327
224164_at	TPM3 - tropomyosin 3 (GB: AY004867, RefSeq: NM_001043351/NM_001043352/NM_001043353/NM_152263/NM_153649)	0.332
235614_at	TMEM151 - transmembrane protein 151 (GB: AI215667, RefSeq: NM_153266/XM_001133285)	0.3318
211432_s_at	TYRO3 - TYRO3 protein tyrosine kinase (GB: U05682, RefSeq: NM_006293)	0.3308
1566513_a_at	LOC200169 - hypothetical protein LOC200169 (GB: AK091506)	0.3295
1558118_at	DGCR5 - DiGeorge syndrome critical region gene 5 (non-coding) (GB: BU584635, RefSeq: NR_002733)	0.3292
217565_at	GRIA3 - glutamate receptor, ionotrophic, AMPA 3 (GB: BF110551, RefSeq: NM_000828/NM_007325/NM_181894)	0.3287
229300_at	AW590679 - CDNA FLJ37366 fis, clone BRAMY2024416 (GB: AW590679)	0.3287
205493_s_at	DPYSL4 - dihydropyrimidinase-like 4 (GB: NM_006426, RefSeq: NM_006426)	0.3267
214577_at	MAP1B - microtubule-associated protein 1B (GB: BG164365, RefSeq: NM_005909/NM_032010)	0.3265
209504_s_at	PLEKHB1 - pleckstrin homology domain containing, family B (evectins) member 1 (GB: AF081583, RefSeq: NM_021200)	0.3252
226618_at	FLJ25076 - similar to CG4502-PA (GB: AW572911, RefSeq: XM_059689/XM_940609)	0.3252
206806_at	DGKI - diacylglycerol kinase, iota (GB: NM_004717, RefSeq: NM_004717)	0.3241
231935_at	ARPP-21 - cyclic AMP-regulated phosphoprotein, 21 kD (GB: AL133109, RefSeq: NM_001025068/NM_001025069/NM_016300/NM_198399/XM_374037/XM_944656)	0.3241
223340_at	SPG3A - spastic paraplegia 3A (autosomal dominant) (GB: AF131801, RefSeq: NM_015915/NM_181598)	0.3232
210198_s_at	PLP1 - proteolipid protein 1 (Pelizaeus-Merzbacher disease, spastic paraplegia 2, uncomplicated) (GB: BC002665, RefSeq: NM_000533/NM_199478)	0.3231
1555867_at	LOC200169 - hypothetical protein LOC200169 (GB: BM666010)	0.3228
229651_at	SEZ6 - seizure related 6 homolog (mouse) (GB: H05303, RefSeq: NM_178860)	0.322
231980_at	AL120332 - MRNA; cDNA DKFZp547G133 (from clone DKFZp547G133) (GB: AL120332)	0.3216
207183_at	GPR19 - G protein-coupled receptor 19 (GB: NM_006143, RefSeq: NM_006143)	0.3211
207984_s_at	MPP2 - membrane protein, palmitoylated 2 (MAGUK p55 subfamily member 2) (GB: NM_005374, RefSeq: NM_005374)	0.321
236131_at	AW452631 - CDNA clone IMAGE:6622963 (GB: AW452631)	0.3202
214230_at	CDC42 - cell division cycle 42 (GTP binding protein, 25kDa) (GB: R37664, RefSeq: NM_001039802/NM_001791/NM_044472)	0.3199
221217_s_at	A2BP1 - ataxin 2-binding protein 1 (GB: NM_018723, RefSeq: NM_018723/NM_145891/NM_145892/NM_145893)	0.3195
238136_at	LOC284296 - hypothetical LOC284296 (GB: H17954, RefSeq: NM_175908)	0.3187
208479_at	KCNA1 - potassium voltage-gated channel, shaker-related subfamily, member 1 (episodic ataxia with myokymia) (GB: NM_000217, RefSeq: NM_000217/XM_001133050)	0.3186
226822_at	STOX2 - storkhead box 2 (GB: AL512713, RefSeq: NM_020225)	0.3186
205637_s_at	SH3GL3 - SH3-domain GRB2-like 3 (GB: NM_003027, RefSeq: NM_003027)	0.3183
217377_x_at	NTRK3 - neurotrophic tyrosine kinase, receptor, type 3 (GB: AF041811, RefSeq: NM_001007156/NM_001012338/NM_002530)	0.3178
232735_at	ANKRD34 - ankyrin repeat domain 34 (GB: AL359622, RefSeq: NM_001039888)	0.3176
213948_x_at	CADM3 - cell adhesion molecule 3 (GB: AI564838, RefSeq: NM_021189)	0.3166
221908_at	TMEM118 - Transmembrane protein 118 (GB: AL120375, RefSeq: NM_032814)	0.3151
221916_at	NEFL - neurofilament, light polypeptide 68kDa (GB: BF055311, RefSeq: NM_006158)	0.3149
204749_at	NAP1L3 - nucleosome assembly protein 1-like 3 (GB: NM_004538, RefSeq: NM_004538)	0.3147
225111_s_at	NAPB - N-ethylmaleimide-sensitive factor attachment protein, beta (GB: AK022817, RefSeq: NM_022080)	0.3142
1564707_x_at	GLS2 - glutaminase 2 (liver, mitochondrial) (GB: AF110329, RefSeq: NM_013267)	0.3138
205279_s_at	GLRB - glycine receptor, beta (GB: AF094754, RefSeq: NM_000824)	0.3137
209556_at	NCDN - neurochondrin (GB: AB011179, RefSeq: NM_001014839/NM_001014841/NM_014284)	0.3136
233064_at	LOC388494 - hypothetical gene supported by AL365406; BC034005 (GB: AL365406, RefSeq: XM_373788/XM_944421)	0.313
237790_at	H15165 - Transcribed locus (GB: H15165)	0.313
205744_at	DOC2A - double C2-like domains, alpha (GB: NM_003586, RefSeq: NM_003586)	0.3121
1556047_s_at	MAGEE1 - melanoma antigen family E, 1 (GB: AI298393, RefSeq: NM_020932)	0.3118
236575_at	AI672383 - CDNA clone IMAGE:4823793 (GB: AI672383)	0.3115
207323_s_at	MBP - myelin basic protein (GB: NM_002385, RefSeq: NM_001025081/NM_001025090/NM_001025092/NM_001025094/NM_001025098/NM_001025100/NM_001025101/NM_002385)	0.3113
230596_at	AI692499 - CDNA FLJ39261 fis, clone OCBBF2009391 (GB: AI692499)	0.3113
213997_at	KIAA0574 - KIAA0574 protein (GB: AB011146, RefSeq: XM_001127362)	0.3106
52837_at	KIAA1644 - KIAA1644 protein (GB: AL047020, RefSeq: XM_376018/XM_936510)	0.3102
229448_at	LASS1 - LAG1 homolog, ceramide synthase 1 (S. cerevisiae) (GB: BF305369, RefSeq: NM_021267/NM_198207)	0.3096
1557181_s_at	LOC399947 - similar to expressed sequence AI593442 (GB: AA633992, RefSeq: NM_207645)	0.3087
233098_s_at	EPB41L4B - erythrocyte membrane protein band 4.1 like 4B (GB: AL353947, RefSeq: NM_018424/NM_019114)	0.3087
213467_at	RND2 - Rho family GTPase 2 (GB: BF511718, RefSeq: NM_005440)	0.3079
1561658_at	AF086066 - Full length insert cDNA clone YZ17B05 (GB: AF086066)	0.3076
222963_s_at	IL1RAPL1 - interleukin 1 receptor accessory protein-like 1 (GB: AF284435, RefSeq: NM_014271)	0.3064
241758_at	H07093 - unknown (GB: H07093)	0.3061
215514_at	AL080072 - MRNA; cDNA DKFZp564M0616 (from clone DKFZp564M0616) (GB: AL080072)	0.306
205109_s_at	ARHGEF4 - Rho guanine nucleotide exchange factor (GEF) 4 (GB: NM_015320, RefSeq: NM_015320/NM_032995)	0.3038
221086_s_at	FEZF2 - FEZ family zinc finger 2 (GB: NM_018008, RefSeq: NM_018008)	0.3032
238600_at	JAKMIP1 - janus kinase and microtubule interacting protein 1 (GB: AW157571, RefSeq: NM_144720/XM_001129178)	0.3029
1557943_at	CNP - 2',3'-cyclic nucleotide 3' phosphodiesterase (GB: AK098048, RefSeq: NM_033133)	0.3028
227705_at	TCEAL7 - transcription elongation factor A (SII)-like 7 (GB: BF591534, RefSeq: NM_152278)	0.3017
220166_at	CNNM1 - cyclin M1 (GB: NM_020348, RefSeq: NM_020348)	0.3016
242620_at	BF478154 - unknown (GB: BF478154)	0.3011
221805_at	NEFL - neurofilament, light polypeptide 68kDa (GB: AL537457, RefSeq: NM_006158)	0.2991
236902_at	FLJ43390 - hypothetical LOC646113 (GB: AV752139, RefSeq: NM_001039785/XM_377343/XM_937315)	0.2986
240186_at	BF510309 - Transcribed locus (GB: BF510309)	0.298
220551_at	SLC17A6 - solute carrier family 17 (sodium-dependent inorganic phosphate cotransporter), member 6 (GB: NM_020346, RefSeq: NM_020346)	0.2979
230973_at	SH2D5 - SH2 domain containing 5 (GB: AI937119, RefSeq: XM_375698/XM_939275)	0.2974
206013_s_at	ACTL6B - actin-like 6B (GB: NM_016188, RefSeq: NM_016188)	0.297
236761_at	LHFPL3 - lipoma HMGIC fusion partner-like 3 (GB: AI939602, RefSeq: NM_199000)	0.2967
241456_at	AI147384 - CDNA FLJ30785 fis, clone FEBRA2000901 (GB: AI147384)	0.2964
218952_at	PCSK1N - proprotein convertase subtilisin/kexin type 1 inhibitor (GB: NM_013271, RefSeq: NM_013271)	0.296
233972_s_at	FEZF2 - FEZ family zinc finger 2 (GB: AF064845, RefSeq: NM_018008)	0.296
206435_at	B4GALNT1 - beta-1,4-N-acetyl-galactosaminyl transferase 1 (GB: NM_001478, RefSeq: NM_001478)	0.2957
206161_s_at	SYT5 - synaptotagmin V (GB: AI659957, RefSeq: NM_003180)	0.295
234126_at	AL157458 - MRNA; cDNA DKFZp761M1112 (from clone DKFZp761M1112) (GB: AL157458)	0.2949
230962_at	BE672499 - Clones 24632 and 24634 mRNA sequence (GB: BE672499)	0.2938
220887_at	C14orf162 - chromosome 14 open reading frame 162 (GB: NM_020181, RefSeq: NM_020181)	0.2937
229973_at	C1orf173 - chromosome 1 open reading frame 173 (GB: AI827930, RefSeq: NM_001002912)	0.2934
219368_at	NAP1L2 - nucleosome assembly protein 1-like 2 (GB: NM_021963, RefSeq: NM_021963)	0.2913
244463_at	AI879064 - unknown (GB: AI879064)	0.2913
227733_at	TMEM63C - transmembrane protein 63C (GB: AA928939, RefSeq: NM_020431)	0.2907
234220_at	CADPS - Ca2+-dependent secretion activator (GB: AK024536, RefSeq: NM_003716/NM_183393/NM_183394)	0.2903
1556329_a_at	BC042378 - CDNA clone IMAGE:5301690 (GB: BC042378)	0.2902
219225_at	PGBD5 - piggyBac transposable element derived 5 (GB: NM_024554, RefSeq: NM_024554)	0.2896
237509_at	AI733348 - CDNA FLJ38525 fis, clone HCHON2000851 (GB: AI733348)	0.2894
238955_at	RFTN2 - raftlin family member 2 (GB: BG535419, RefSeq: NM_144629)	0.2893
208389_s_at	SLC1A2 - solute carrier family 1 (glial high affinity glutamate transporter), member 2 (GB: NM_004171, RefSeq: NM_004171)	0.2892
1553720_a_at	FAM123A - family with sequence similarity 123A (GB: NM_152704, RefSeq: NM_152704/NM_199138)	0.289
206190_at	GPR17 - G protein-coupled receptor 17 (GB: NM_005291, RefSeq: NM_005291)	0.2887
223653_x_at	BRUNOL4 - bruno-like 4, RNA binding protein (Drosophila) (GB: AW593887, RefSeq: NM_020180/XM_001128998)	0.2887
91920_at	BCAN - brevican (GB: AI205180, RefSeq: NM_021948/NM_198427)	0.2882
206403_at	ZNF536 - zinc finger protein 536 (GB: NM_014717, RefSeq: NM_014717)	0.2881
226186_at	AW207699 - CDNA clone IMAGE:5301189 (GB: AW207699)	0.287
232553_at	PCYT1B - phosphate cytidylyltransferase 1, choline, beta (GB: AI857508, RefSeq: NM_004845)	0.2869
205358_at	GRIA2 - glutamate receptor, ionotropic, AMPA 2 (GB: NM_000826, RefSeq: NM_000826/NM_001083619/NM_001083620)	0.2864
1553796_at	FLJ30594 - hypothetical locus FLJ30594 (GB: NM_153011)	0.2858
223534_s_at	RPS6KL1 - ribosomal protein S6 kinase-like 1 (GB: BC004540, RefSeq: NM_031464)	0.2857
215634_at	AF007137 - Clone 23618 mRNA sequence (GB: AF007137)	0.2856
1555098_a_at	CACNB2 - calcium channel, voltage-dependent, beta 2 subunit (GB: AF465485, RefSeq: NM_000724/NM_201570/NM_201571/NM_201572/NM_201590/NM_201593/NM_201596/NM_201597)	0.2855
217359_s_at	NCAM1 - neural cell adhesion molecule 1 (GB: M22094, RefSeq: NM_000615/NM_001076682/NM_181351)	0.2837
214023_x_at	TUBB2B - tubulin, beta 2B (GB: AL533838, RefSeq: NM_178012)	0.2817
239359_at	LOC441061 - similar to membrane-associated ring finger (C3HC4) 4 (GB: AA383208, RefSeq: XM_496738/XM_941081)	0.2817
243542_at	PREPL - prolyl endopeptidase-like (GB: BF445273, RefSeq: NM_001042385/NM_001042386/NM_006036)	0.2814
221273_s_at	RNF208 - ring finger protein 208 (GB: NM_031297, RefSeq: NM_031297/XM_001125714)	0.2803
244660_at	ELAVL1 - ELAV (embryonic lethal, abnormal vision, Drosophila)-like 1 (Hu antigen R) (GB: AA746320, RefSeq: NM_001419)	0.2802
210091_s_at	DTNA - dystrobrevin, alpha (GB: U46745, RefSeq: NM_001390/NM_001391/NM_001392/NM_032975/NM_032978/NM_032979/NM_032980/NM_032981)	0.2792
239221_at	GPR123 - G protein-coupled receptor 123 (GB: AI884909, RefSeq: NM_001083909/NM_032422)	0.2791
207103_at	KCND2 - potassium voltage-gated channel, Shal-related subfamily, member 2 (GB: NM_012281, RefSeq: NM_012281)	0.2788
210079_x_at	KCNAB1 - potassium voltage-gated channel, shaker-related subfamily, beta member 1 (GB: U16953, RefSeq: NM_003471/NM_172159/NM_172160)	0.2786
210381_s_at	CCKBR - cholecystokinin B receptor (GB: BC000740, RefSeq: NM_176875)	0.2769
232388_at	CNTNAP4 - contactin associated protein-like 4 (GB: AB051550, RefSeq: NM_033401/NM_138994)	0.2761
229781_at	AW005640 - Full-length cDNA clone CS0DI036YE11 of Placenta Cot 25-normalized of Homo sapiens (human) (GB: AW005640)	0.2759
231325_at	UNC5D - Unc-5 homolog D (C. elegans) (GB: AI802048, RefSeq: NM_080872)	0.2748
224018_s_at	SCD5 - stearoyl-CoA desaturase 5 (GB: BC004936, RefSeq: NM_001037582/NM_024906)	0.2744
228060_at	SLC35F1 - solute carrier family 35, member F1 (GB: AI809083, RefSeq: NM_001029858)	0.274
227000_at	C7orf41 - chromosome 7 open reading frame 41 (GB: BE855778, RefSeq: NM_152793)	0.2738
1554601_at	TCBA1 - T-cell lymphoma breakpoint associated target 1 (GB: AB070452, RefSeq: NM_001040214)	0.2734
1562828_at	BC037816 - CDNA clone IMAGE:4799094 (GB: BC037816)	0.2727
228882_at	TUB - tubby homolog (mouse) (GB: AL042088, RefSeq: NM_003320/NM_177972)	0.2722
1558009_at	SLC1A2 - solute carrier family 1 (glial high affinity glutamate transporter), member 2 (GB: AV722518, RefSeq: NM_004171)	0.2721
239340_at	R20647 - Transcribed locus, moderately similar to XP_414124.2 similar to KIAA0390 [Gallus gallus] (GB: R20647)	0.2718
236336_at	AI817708 - CDNA clone IMAGE:4796690 (GB: AI817708)	0.2709
206232_s_at	B4GALT6 - UDP-Gal:betaGlcNAc beta 1,4- galactosyltransferase, polypeptide 6 (GB: NM_004775, RefSeq: NM_004775)	0.2704
205691_at	SYNGR3 - synaptogyrin 3 (GB: NM_004209, RefSeq: NM_004209)	0.2691
231392_at	T66136 - Transcribed locus, strongly similar to XP_522258.1 similar to hypothetical protein BC008326 [Pan troglodytes] (GB: T66136)	0.2684
242400_at	ZFP90 - zinc finger protein 90 homolog (mouse) (GB: AI885183, RefSeq: NM_133458)	0.2682
208457_at	GABRD - gamma-aminobutyric acid (GABA) A receptor, delta (GB: NM_000815, RefSeq: NM_000815)	0.2678
243743_at	AI373512 - Transcribed locus (GB: AI373512)	0.2678
233424_at	AU146874 - CDNA FLJ12022 fis, clone HEMBB1001760 (GB: AU146874)	0.2674
226591_at	BG413612 - CDNA FLJ33569 fis, clone BRAMY2010317 (GB: BG413612)	0.2673
1552943_at	GABRG1 - gamma-aminobutyric acid (GABA) A receptor, gamma 1 (GB: NM_173536, RefSeq: NM_173536)	0.2654
1560525_at	BC029472 - Homo sapiens, clone IMAGE:4723630, mRNA (GB: BC029472)	0.2652
1555246_a_at	SCN1A - sodium channel, voltage-gated, type I, alpha subunit (GB: AB093548, RefSeq: NM_006920)	0.2648
204870_s_at	PCSK2 - proprotein convertase subtilisin/kexin type 2 (GB: NM_002594, RefSeq: NM_002594)	0.2648
215571_at	AK021495 - CDNA FLJ11433 fis, clone HEMBA1001121 (GB: AK021495)	0.2643
1552722_at	ARPP-21 - cyclic AMP-regulated phosphoprotein, 21 kD (GB: NM_016300, RefSeq: NM_001025068/NM_001025069/NM_016300/NM_198399/XM_374037/XM_944656)	0.2637
204035_at	SCG2 - secretogranin II (chromogranin C) (GB: NM_003469, RefSeq: NM_003469)	0.2632
1558170_at	BG746017 - unknown (GB: BG746017)	0.2627
229302_at	TMEM178 - transmembrane protein 178 (GB: AA058832, RefSeq: NM_152390)	0.2623
1568625_at	BC037811 - CDNA clone IMAGE:4798113 (GB: BC037811)	0.2617
230412_at	NPAS3 - Neuronal PAS domain protein 3 (GB: BF196935, RefSeq: NM_022123/NM_173159)	0.2614
242404_at	AW518888 - Transcribed locus (GB: AW518888)	0.2605
1558293_at	KIAA1107 - KIAA1107 (GB: BC037317, RefSeq: XM_034086/XM_937137)	0.2602
1559222_at	AA781731 - CDNA FLJ30725 fis, clone FCBBF4000415 (GB: AA781731)	0.26
214408_s_at	RFPL1S/RFPL3S - ret finger protein-like 3 antisense /// ret finger protein-like 1 antisense (GB: AL021937, RefSeq: NR_001450/NR_002596/NR_002727)	0.2599
235243_at	CLIP3 - CAP-GLY domain containing linker protein 3 (GB: R24970, RefSeq: NM_015526)	0.2598
240607_at	FLJ25967 - Hypothetical gene supported by AK098833 (GB: AI692560, RefSeq: NR_003491/XM_001132128/XM_001132768)	0.2597
229286_at	MAGEE1 - melanoma antigen family E, 1 (GB: AI912696, RefSeq: NM_020932)	0.259
204365_s_at	REEP1 - receptor accessory protein 1 (GB: NM_022912, RefSeq: NM_022912)	0.2586
236771_at	C6orf159 - chromosome 6 open reading frame 159 (GB: AW511485, RefSeq: NM_001009994)	0.2586
239738_at	DACH2 - dachshund homolog 2 (Drosophila) (GB: AW780006, RefSeq: NM_053281)	0.2584
229281_at	N51682 - Transcribed locus (GB: N51682)	0.2583
1554377_a_at	CNTNAP4 - contactin associated protein-like 4 (GB: AB100092, RefSeq: NM_033401/NM_138994)	0.2581
207352_s_at	GABRB2 - gamma-aminobutyric acid (GABA) A receptor, beta 2 (GB: NM_021911, RefSeq: NM_000813/NM_021911)	0.2571
1554640_at	PALM2 - paralemmin 2 (GB: BC039306, RefSeq: NM_001037293/NM_053016)	0.257
228262_at	MAP7D2 - MAP7 domain containing 2 (GB: AW237462, RefSeq: NM_152780/XM_001134075)	0.2555
213967_at	LOC138046 - hypothetical protein LOC138046 (GB: AI634532, RefSeq: NM_173848)	0.255
205475_at	SCRG1 - scrapie responsive protein 1 (GB: NM_007281, RefSeq: NM_007281)	0.2547
236373_at	AW450420 - Transcribed locus (GB: AW450420)	0.2544
1568876_a_at	AW207471 - CDNA clone IMAGE:4820924 (GB: AW207471)	0.2542
228509_at	SKIP - SPHK1 (sphingosine kinase type 1) interacting protein (GB: BE549786, RefSeq: NM_030623)	0.2536
241807_x_at	R52692 - Transcribed locus (GB: R52692)	0.2534
231213_at	PDE1A - phosphodiesterase 1A, calmodulin-dependent (GB: AU146305, RefSeq: NM_001003683/NM_005019)	0.2524
209470_s_at	GPM6A - glycoprotein M6A (GB: D49958, RefSeq: NM_005277/NM_201591/NM_201592)	0.2523
231299_at	CENTG3 - centaurin, gamma 3 (GB: AI494590, RefSeq: NM_001042535/NM_031946)	0.2514
216073_at	LOC390616 - similar to RIKEN cDNA B230218L05 gene (GB: AL109678, RefSeq: XM_930512/XM_939324)	0.2511
205359_at	AKAP6 - A kinase (PRKA) anchor protein 6 (GB: NM_004274, RefSeq: NM_004274)	0.2509
236420_s_at	TMEM16D - transmembrane protein 16D (GB: BF589515, RefSeq: NM_178826)	0.2509
219668_at	GDAP1L1 - ganglioside-induced differentiation-associated protein 1-like 1 (GB: NM_024034, RefSeq: NM_024034)	0.2493
205937_at	CGREF1 - cell growth regulator with EF-hand domain 1 (GB: NM_006569, RefSeq: NM_006569)	0.2487
220227_at	CDH4 - cadherin 4, type 1, R-cadherin (retinal) (GB: NM_024883, RefSeq: NM_001794)	0.2474
238936_at	AV722628 - CDNA FLJ39162 fis, clone OCBBF2002376 (GB: AV722628)	0.2471
244260_at	R44930 - Transcribed locus (GB: R44930)	0.247
219738_s_at	PCDH9 - protocadherin 9 (GB: NM_020403, RefSeq: NM_020403/NM_203487)	0.2468
221623_at	BCAN - brevican (GB: AF229053, RefSeq: NM_021948/NM_198427)	0.2464
1558725_at	BU579943 - unknown (GB: BU579943)	0.2461
203390_s_at	KIF3C - kinesin family member 3C (GB: NM_002254, RefSeq: NM_002254)	0.2461
228062_at	NAP1L5 - nucleosome assembly protein 1-like 5 (GB: AW025330, RefSeq: NM_153757)	0.246
238603_at	LOC254559 - hypothetical protein LOC254559 (GB: AI611973, RefSeq: XM_943723)	0.2451
1553442_a_at	CNTNAP4 - contactin associated protein-like 4 (GB: NM_138994, RefSeq: NM_033401/NM_138994)	0.2446
1566948_at	AL831894 - MRNA; cDNA DKFZp547K228 (from clone DKFZp547K228) (GB: AL831894)	0.2444
1569290_s_at	GRIA3 - glutamate receptor, ionotrophic, AMPA 3 (GB: BC032004, RefSeq: NM_000828/NM_007325/NM_181894)	0.2439
206460_at	AJAP1 - adherens junction associated protein 1 (GB: NM_018836, RefSeq: NM_001042478/NM_018836)	0.2437
239491_at	LASS5 - LAG1 homolog, ceramide synthase 5 (S. cerevisiae) (GB: AI089312, RefSeq: NM_147190)	0.2436
214930_at	SLITRK5 - SLIT and NTRK-like family, member 5 (GB: AW449813, RefSeq: NM_015567)	0.2435
1559072_a_at	LRRC62 - leucine rich repeat containing 62 (GB: BC032083, RefSeq: NM_052906/XM_001133526)	0.2433
211276_at	TCEAL2 - transcription elongation factor A (SII)-like 2 (GB: AF063606, RefSeq: NM_080390)	0.2422
216086_at	SV2C - synaptic vesicle glycoprotein 2C (GB: AB028977, RefSeq: NM_014979)	0.2419
1552689_at	CASKIN1 - CASK interacting protein 1 (GB: NM_020764, RefSeq: NM_020764)	0.2411
204337_at	RGS4 - regulator of G-protein signalling 4 (GB: AL514445, RefSeq: NM_005613)	0.2409
206140_at	LHX2 - LIM homeobox 2 (GB: NM_004789, RefSeq: NM_004789)	0.24
230537_at	AA401256 - unknown (GB: AA401256)	0.2399
238919_at	R49295 - Full-length cDNA clone CS0DF024YN04 of Fetal brain of Homo sapiens (human) (GB: R49295)	0.2398
1557143_at	CSMD2 - CUB and Sushi multiple domains 2 (GB: AB067471, RefSeq: NM_052896)	0.2397
205948_at	PTPRT - protein tyrosine phosphatase, receptor type, T (GB: NM_007050, RefSeq: NM_007050/NM_133170)	0.2397
231053_at	AW236928 - Transcribed locus (GB: AW236928)	0.2397
1553998_at	DMRTC1/LOC728656 - DMRT-like family C1 /// similar to doublesex and mab-3 related transcription factor 8.1 isoform a (GB: BC029799, RefSeq: NM_001080851/NM_033053/XM_001128648)	0.2392
230498_at	MCHR1 - melanin-concentrating hormone receptor 1 (GB: AI934819, RefSeq: NM_005297)	0.239
233985_x_at	PPP1R9A - protein phosphatase 1, regulatory (inhibitor) subunit 9A (GB: AV706485, RefSeq: NM_017650)	0.2387
1552721_a_at	FGF1 - fibroblast growth factor 1 (acidic) (GB: NM_033136, RefSeq: NM_000800/NM_033136/NM_033137)	0.2385
215469_at	AF339807 - Clone IMAGE:26186, mRNA sequence (GB: AF339807)	0.2379
219463_at	C20orf103 - chromosome 20 open reading frame 103 (GB: NM_012261, RefSeq: NM_012261)	0.2378
205056_s_at	GPR162 - G protein-coupled receptor 162 (GB: NM_019858, RefSeq: NM_014449/NM_019858)	0.2365
244111_at	KRT222P - keratin 222 pseudogene (GB: AA699598, RefSeq: NM_152349)	0.2349
235049_at	ADCY1 - adenylate cyclase 1 (brain) (GB: AA021120, RefSeq: NM_021116)	0.2343
237393_at	LOC441617 - Similar to trophoblast glycoprotein (GB: AW083054, RefSeq: XM_497310/XM_940231)	0.2324
210068_s_at	AQP4 - aquaporin 4 (GB: U63622, RefSeq: NM_001650/NM_004028)	0.232
228977_at	LOC729680 - hypothetical protein LOC729680 (GB: AI669535, RefSeq: XM_001131009)	0.2317
242715_at	AA331548 - Transcribed locus, moderately similar to XP_414124.2 similar to KIAA0390 [Gallus gallus] (GB: AA331548)	0.2309
236448_at	UNC5A - unc-5 homolog A (C. elegans) (GB: R37358, RefSeq: NM_133369)	0.2307
203146_s_at	GABBR1 - gamma-aminobutyric acid (GABA) B receptor, 1 (GB: NM_001470, RefSeq: NM_001470/NM_021903/NM_021904/NM_021905)	0.2299
213827_at	SNX26 - sorting nexin 26 (GB: AL137579, RefSeq: NM_052948)	0.2299
203894_at	TUBG2 - tubulin, gamma 2 (GB: NM_016437, RefSeq: NM_016437)	0.2287
216959_x_at	NRCAM - neuronal cell adhesion molecule (GB: U55258, RefSeq: NM_001037132/NM_001037133/NM_005010)	0.2284
237933_at	AI475124 - unknown (GB: AI475124)	0.2283
1553566_at	C12orf53 - chromosome 12 open reading frame 53 (GB: NM_153685, RefSeq: NM_153685)	0.2276
232111_at	LOC730125 - Hypothetical protein LOC730125 (GB: AU151635, RefSeq: XM_001134301)	0.2275
232904_at	SLC7A14 - solute carrier family 7 (cationic amino acid transporter, y+ system), member 14 (GB: AB046833, RefSeq: NM_020949)	0.2268
1559111_a_at	BC042916 - Homo sapiens, clone IMAGE:5802033, mRNA (GB: BC042916)	0.2267
228740_at	BF059276 - CDNA clone IMAGE:5276765 (GB: BF059276)	0.2266
209159_s_at	NDRG4 - NDRG family member 4 (GB: AV724216, RefSeq: NM_020465/NM_022910)	0.2263
243273_at	AW970985 - Transcribed locus (GB: AW970985)	0.2262
230765_at	KIAA1239 - KIAA1239 (GB: AL037517, RefSeq: XM_049078/XM_940885)	0.226
1554655_a_at	RPRML - reprimo-like (GB: BC033942, RefSeq: NM_203400)	0.2259
1564040_a_at	LOC283999 - hypothetical protein LOC283999 (GB: BC042066, RefSeq: XM_211287/XM_941058)	0.225
219152_at	PODXL2 - podocalyxin-like 2 (GB: NM_015720, RefSeq: NM_015720)	0.2249
226415_at	KIAA1576 - KIAA1576 protein (GB: AA156723, RefSeq: NM_020927)	0.2247
209072_at	MBP - myelin basic protein (GB: M13577, RefSeq: NM_001025081/NM_001025090/NM_001025092/NM_001025094/NM_001025098/NM_001025100/NM_001025101/NM_002385)	0.2243
240395_at	AI635761 - CDNA FLJ42406 fis, clone ASTRO3000482 (GB: AI635761)	0.224
243686_at	AA430151 - MRNA; cDNA DKFZp686E1944 (from clone DKFZp686E1944) (GB: AA430151)	0.2237
240502_at	AW015920 - Transcribed locus (GB: AW015920)	0.2227
233482_at	AL360257 - MRNA full length insert cDNA clone EUROIMAGE 51148 (GB: AL360257)	0.2225
230869_at	LOC728215/LOC731895 - similar to transmembrane protein 28 (GB: H09780, RefSeq: NM_001080396/XM_001128712/XM_001133620)	0.2221
1565809_x_at	BM479034 - CDNA clone IMAGE:5301169 (GB: BM479034)	0.2218
1568736_s_at	BC030096 - CDNA clone IMAGE:4795078 (GB: BC030096)	0.2213
206329_at	EXTL1 - exostoses (multiple)-like 1 (GB: NM_004455, RefSeq: NM_004455)	0.2211
238003_at	HEPACAM - hepatocyte cell adhesion molecule (GB: AI885128, RefSeq: NM_152722)	0.2197
1558869_at	BG707880 - CDNA clone IMAGE:5312655 (GB: BG707880)	0.2194
210611_s_at	DTNA - dystrobrevin, alpha (GB: U26744, RefSeq: NM_001390/NM_001391/NM_001392/NM_032975/NM_032978/NM_032979/NM_032980/NM_032981)	0.2192
228796_at	CPNE4 - copine IV (GB: BE645967, RefSeq: NM_130808)	0.2189
209726_at	CA11 - carbonic anhydrase XI (GB: AB018195, RefSeq: NM_001217)	0.2187
213438_at	NFASC - neurofascin homolog (chicken) (GB: AA995925, RefSeq: NM_015090)	0.2157
244863_at	AW779317 - Transcribed locus (GB: AW779317)	0.2156
237322_at	MIAT - myocardial infarction associated transcript (non-protein coding) (GB: AI914323, RefSeq: NR_003491/XM_001132128/XM_001132768)	0.2146
210432_s_at	SCN3A - sodium channel, voltage-gated, type III, alpha subunit (GB: AF225986, RefSeq: NM_001081676/NM_001081677/NM_006922)	0.2144
1565602_at	AF085861 - Full length insert cDNA clone YN67C05 (GB: AF085861)	0.2142
209842_at	SOX10 - SRY (sex determining region Y)-box 10 (GB: AI367319, RefSeq: NM_006941)	0.2128
1555112_a_at	C1orf114 - chromosome 1 open reading frame 114 (GB: BC026073, RefSeq: NM_021179)	0.2115
208017_s_at	MCF2 - MCF.2 cell line derived transforming sequence (GB: NM_005369, RefSeq: NM_005369)	0.2107
201313_at	ENO2 - enolase 2 (gamma, neuronal) (GB: NM_001975, RefSeq: NM_001975)	0.2102
244877_at	AI870959 - Transcribed locus (GB: AI870959)	0.2086
238115_at	T03492 - Transcribed locus (GB: T03492)	0.2083
235077_at	MEG3 - maternally expressed 3 (GB: BF956762, RefSeq: NR_002766/NR_003530/NR_003531)	0.208
231151_at	DLGAP3 - discs, large (Drosophila) homolog-associated protein 3 (GB: AL122010, RefSeq: NM_001080418/XM_035601/XM_940825)	0.2072
239320_at	LRRC4B - leucine rich repeat containing 4B (GB: BE858258, RefSeq: NM_001080457/XM_292778/XM_936789)	0.2071
226913_s_at	SOX8 - SRY (sex determining region Y)-box 8 (GB: BF527050, RefSeq: NM_014587)	0.207
229414_at	PITPNC1 - phosphatidylinositol transfer protein, cytoplasmic 1 (GB: AI676095, RefSeq: NM_012417/NM_181671)	0.2069
219107_at	BCAN - brevican (GB: NM_021948, RefSeq: NM_021948/NM_198427)	0.2057
204338_s_at	RGS4 - regulator of G-protein signalling 4 (GB: NM_005613, RefSeq: NM_005613)	0.2056
210263_at	KCNF1 - potassium voltage-gated channel, subfamily F, member 1 (GB: AF029780, RefSeq: NM_002236)	0.2055
230831_at	AW294986 - Transcribed locus (GB: AW294986)	0.2055
206397_x_at	GDF1/LASS1 - growth differentiation factor 1 /// LAG1 homolog, ceramide synthase 1 (S. cerevisiae) (GB: NM_001492, RefSeq: NM_001492/NM_021267/NM_198207)	0.2054
235316_at	NAT8L - N-acetyltransferase 8-like (GB: BG258131, RefSeq: NM_178557)	0.2049
44040_at	FBXO41 - F-box protein 41 (GB: AA524093, RefSeq: NM_001080410/XM_001133175/XM_001133261)	0.2049
204763_s_at	GNAO1 - guanine nucleotide binding protein (G protein), alpha activating activity polypeptide O (GB: NM_020988, RefSeq: NM_020988/NM_138736)	0.2034
229925_at	SLC6A17 - solute carrier family 6, member 17 (GB: AI333058, RefSeq: NM_001010898)	0.2031
215448_at	AF035290 - Clone 23638 mRNA sequence (GB: AF035290)	0.2021
219557_s_at	NRIP3 - nuclear receptor interacting protein 3 (GB: NM_020645, RefSeq: NM_020645)	0.2021
209469_at	GPM6A - glycoprotein M6A (GB: BF939489, RefSeq: NM_005277/NM_201591/NM_201592)	0.2019
233433_at	AU158871 - CDNA FLJ13810 fis, clone THYRO1000279 (GB: AU158871)	0.2018
1563611_at	AL512729 - CDNA FLJ26744 fis, clone PRS01059 (GB: AL512729)	0.2005
230067_at	FAM124A - Family with sequence similarity 124A (GB: AA151659, RefSeq: NM_145019)	0.2004
236234_at	PDE1A - phosphodiesterase 1A, calmodulin-dependent (GB: AW614381, RefSeq: NM_001003683/NM_005019)	0.2003
1559062_at	BC035670 - Homo sapiens, clone IMAGE:5730164, mRNA (GB: BC035670)	0.2001
204945_at	PTPRN - protein tyrosine phosphatase, receptor type, N (GB: NM_002846, RefSeq: NM_002846)	0.1999
1554607_at	CNKSR2 - connector enhancer of kinase suppressor of Ras 2 (GB: AF418269, RefSeq: NM_014927)	0.1993
238782_at	BE877955 - CDNA FLJ41633 fis, clone FCBBF3003435 (GB: BE877955)	0.1986
208320_at	CABP1 - calcium binding protein 1 (GB: NM_004276, RefSeq: NM_001033677/NM_004276/NM_031205)	0.1985
242301_at	CBLN2 - cerebellin 2 precursor (GB: R60224, RefSeq: NM_182511)	0.198
230137_at	TMEM155 - transmembrane protein 155 (GB: BF673779, RefSeq: NM_152399)	0.1979
240409_at	SUGT1L1 - SGT1, suppressor of G2 allele of SKP1 like 1 (S. cerevisiae) (GB: AI203405, RefSeq: NR_003365/XM_001131049/XM_001133768/XM_928419)	0.1974
238454_at	ZNF540 - zinc finger protein 540 (GB: AA013398, RefSeq: NM_152606)	0.1961
1569426_at	BC021738 - CDNA clone IMAGE:4822128 (GB: BC021738)	0.1957
222570_at	FREQ - frequenin homolog (Drosophila) (GB: AA045247, RefSeq: NM_014286)	0.1946
1560865_a_at	AF147403 - Full length insert cDNA clone YO02C07 (GB: AF147403)	0.1945
205850_s_at	GABRB3 - gamma-aminobutyric acid (GABA) A receptor, beta 3 (GB: NM_000814, RefSeq: NM_000814/NM_021912)	0.1944
214952_at	NCAM1 - neural cell adhesion molecule 1 (GB: BF348061, RefSeq: NM_000615/NM_001076682/NM_181351)	0.1942
236331_at	CDKL2 - cyclin-dependent kinase-like 2 (CDC2-related kinase) (GB: AW299729, RefSeq: NM_003948)	0.1942
1566638_at	AL831861 - MRNA; cDNA DKFZp761H2217 (from clone DKFZp761H2217) (GB: AL831861)	0.1941
213131_at	OLFM1 - olfactomedin 1 (GB: R38389, RefSeq: NM_006334/NM_014279/NM_058199)	0.194
231951_at	GNAO1 - guanine nucleotide binding protein (G protein), alpha activating activity polypeptide O (GB: AL512686, RefSeq: NM_020988/NM_138736)	0.1939
207768_at	EGR4 - early growth response 4 (GB: NM_001965, RefSeq: NM_001965)	0.1937
226709_at	ROBO2 - roundabout, axon guidance receptor, homolog 2 (Drosophila) (GB: BE858548, RefSeq: NM_002942)	0.1931
222328_x_at	MEG3 - Maternally expressed 3 (GB: AI133721, RefSeq: NR_002766/NR_003530/NR_003531)	0.1926
231379_at	BG150444 - unknown (GB: BG150444)	0.192
206275_s_at	MICAL2 - microtubule associated monoxygenase, calponin and LIM domain containing 2 (GB: NM_014632, RefSeq: NM_014632)	0.1914
215115_x_at	NTRK3 - neurotrophic tyrosine kinase, receptor, type 3 (GB: AI613045, RefSeq: NM_001007156/NM_001012338/NM_002530)	0.1907
228598_at	DPP10 - dipeptidyl-peptidase 10 (GB: AL538781, RefSeq: NM_001004360/NM_020868)	0.1906
1558387_at	FLJ39198 - Hypothetical protein LOC643763 (GB: R41806)	0.1902
211431_s_at	TYRO3 - TYRO3 protein tyrosine kinase (GB: D50479, RefSeq: NM_006293)	0.19
230249_at	AI650382 - unknown (GB: AI650382)	0.1888
205399_at	DCLK1 - doublecortin-like kinase 1 (GB: NM_004734, RefSeq: NM_004734)	0.1885
212732_at	MEG3 - maternally expressed 3 (GB: AI950273, RefSeq: NR_002766/NR_003530/NR_003531)	0.1883
207547_s_at	FAM107A - family with sequence similarity 107, member A (GB: NM_007177, RefSeq: NM_001076778/NM_007177)	0.1878
1553765_a_at	KLHL32 - kelch-like 32 (Drosophila) (GB: NM_052904, RefSeq: NM_052904)	0.1877
238487_at	LOC285831 - Hypothetical protein LOC285831 (GB: BE166476)	0.1877
211125_x_at	GRIN1 - glutamate receptor, ionotropic, N-methyl D-aspartate 1 (GB: AF015730, RefSeq: NM_000832/NM_007327/NM_021569)	0.1876
220316_at	NPAS3 - neuronal PAS domain protein 3 (GB: NM_022123, RefSeq: NM_022123/NM_173159)	0.1865
203540_at	GFAP - glial fibrillary acidic protein (GB: NM_002055, RefSeq: NM_002055)	0.1862
218266_s_at	FREQ - frequenin homolog (Drosophila) (GB: NM_014286, RefSeq: NM_014286)	0.1858
244184_at	AA706282 - Transcribed locus (GB: AA706282)	0.1846
204467_s_at	SNCA - synuclein, alpha (non A4 component of amyloid precursor) (GB: NM_000345, RefSeq: NM_000345/NM_007308)	0.1838
235916_at	YPEL4 - yippee-like 4 (Drosophila) (GB: BE673815, RefSeq: NM_145008)	0.1837
224530_s_at	KCNIP4 - Kv channel interacting protein 4 (GB: AY029176, RefSeq: NM_001035003/NM_001035004/NM_025221/NM_147181/NM_147182/NM_147183)	0.1828
227289_at	PCDH17 - protocadherin 17 (GB: AU119437, RefSeq: NM_001040429)	0.1828
233337_s_at	SEZ6L2 - seizure related 6 homolog (mouse)-like 2 (GB: AF131749, RefSeq: NM_012410/NM_201575/XM_001129600)	0.1828
208603_s_at	MAPK8IP2 - mitogen-activated protein kinase 8 interacting protein 2 (GB: NM_016431, RefSeq: NM_012324/NM_016431/NM_139124)	0.1826
212339_at	EPB41L1 - erythrocyte membrane protein band 4.1-like 1 (GB: AL121895, RefSeq: NM_012156/NM_177996)	0.1824
213268_at	CAMTA1 - calmodulin binding transcription activator 1 (GB: Z98884, RefSeq: NM_015215)	0.1822
210331_at	HECW1 - HECT, C2 and WW domain containing E3 ubiquitin protein ligase 1 (GB: AB048365, RefSeq: NM_015052)	0.1812
223634_at	RASD2 - RASD family, member 2 (GB: AF279143, RefSeq: NM_014310)	0.1809
228375_at	IGSF11 - immunoglobulin superfamily, member 11 (GB: BE221674, RefSeq: NM_001015887/NM_152538)	0.1805
243357_at	NEGR1 - neuronal growth regulator 1 (GB: AA115106, RefSeq: NM_173808)	0.1789
230146_s_at	FREQ - frequenin homolog (Drosophila) (GB: BF111850, RefSeq: NM_014286)	0.1788
205646_s_at	PAX6 - paired box gene 6 (aniridia, keratitis) (GB: NM_000280, RefSeq: NM_000280/NM_001604)	0.1782
227644_at	RIMS4 - regulating synaptic membrane exocytosis 4 (GB: AL049000, RefSeq: NM_182970)	0.178
242762_s_at	KIAA1946 - KIAA1946 (GB: AA372349, RefSeq: NM_177454)	0.178
206670_s_at	GAD1 - glutamate decarboxylase 1 (brain, 67kDa) (GB: NM_013445, RefSeq: NM_000817/NM_013445)	0.1778
210657_s_at	SEPT4 - septin 4 (GB: U88870, RefSeq: NM_004574/NM_080415/NM_080416)	0.1771
225146_at	C9orf25 - chromosome 9 open reading frame 25 (GB: AW005237, RefSeq: NM_147202)	0.1763
228780_at	AW149422 - MRNA, clone ICRFp507B0451 (GB: AW149422)	0.1763
230104_s_at	TPPP - tubulin polymerization promoting protein (GB: BG055052, RefSeq: NM_007030)	0.1759
241873_at	AI799128 - Homo sapiens, clone IMAGE:5209126, mRNA (GB: AI799128)	0.1757
237413_at	AI568447 - Transcribed locus (GB: AI568447)	0.1742
207210_at	GABRA3 - gamma-aminobutyric acid (GABA) A receptor, alpha 3 (GB: NM_000808, RefSeq: NM_000808)	0.1741
1554393_a_at	ADC - arginine decarboxylase (GB: AY050636, RefSeq: NM_052998)	0.1739
215241_at	TMEM16C - transmembrane protein 16C (GB: AJ300461, RefSeq: NM_031418)	0.1738
212843_at	NCAM1 - neural cell adhesion molecule 1 (GB: AA126505, RefSeq: NM_000615/NM_001076682/NM_181351)	0.1736
229085_at	LRRC3B - leucine rich repeat containing 3B (GB: AW027879, RefSeq: NM_052953)	0.1736
202921_s_at	ANK2 - ankyrin 2, neuronal (GB: NM_001148, RefSeq: NM_001148/NM_020977)	0.1734
233002_at	KIAA1622 - KIAA1622 (GB: AB046842, RefSeq: NM_020958/NM_058237)	0.1731
1561369_at	AI028310 - CDNA FLJ30913 fis, clone FEBRA2006354 (GB: AI028310)	0.1721
214053_at	ERBB4 - v-erb-a erythroblastic leukemia viral oncogene homolog 4 (avian) (GB: AW772192, RefSeq: NM_001042599/NM_005235)	0.1719
227756_at	FAM81A - Family with sequence similarity 81, member A (GB: AI381626, RefSeq: NM_152450)	0.1719
206231_at	KCNN1 - potassium intermediate/small conductance calcium-activated channel, subfamily N, member 1 (GB: NM_002248, RefSeq: NM_002248)	0.1718
232192_at	LOC153811 - hypothetical protein LOC153811 (GB: AU145402)	0.1718
1556583_a_at	H23209 - CDNA FLJ37694 fis, clone BRHIP2015224 (GB: H23209)	0.1717
1556599_s_at	ARPP-21 - cyclic AMP-regulated phosphoprotein, 21 kD (GB: AI698023, RefSeq: NM_001025068/NM_001025069/NM_016300/NM_198399/XM_374037/XM_944656)	0.1709
242250_at	AI733484 - Transcribed locus (GB: AI733484)	0.1709
1557481_a_at	C21orf131 - Chromosome 21 open reading frame 131 (GB: BC042856)	0.1702
216927_at	AC003030 - unknown (GB: AC003030)	0.1701
206107_at	RGS11 - regulator of G-protein signalling 11 (GB: NM_003834, RefSeq: NM_003834/NM_183337)	0.1698
215290_at	AI480014 - Clone 24571 mRNA sequence (GB: AI480014)	0.1696
1556328_at	BC042378 - CDNA clone IMAGE:5301690 (GB: BC042378)	0.169
203562_at	FEZ1 - fasciculation and elongation protein zeta 1 (zygin I) (GB: NM_005103, RefSeq: NM_005103/NM_022549)	0.169
219855_at	NUDT11 - nudix (nucleoside diphosphate linked moiety X)-type motif 11 (GB: NM_018159, RefSeq: NM_018159)	0.1681
227084_at	DTNA - dystrobrevin, alpha (GB: AW339310, RefSeq: NM_001390/NM_001391/NM_001392/NM_032975/NM_032978/NM_032979/NM_032980/NM_032981)	0.1681
235935_at	C6orf154 - chromosome 6 open reading frame 154 (GB: AI539370, RefSeq: NM_001012974)	0.1679
1553864_at	DKFZp761H2121 - hypothetical protein DKFZp761H2121 (GB: NM_138339)	0.1674
212736_at	C16orf45 - chromosome 16 open reading frame 45 (GB: BE299456, RefSeq: NM_033201)	0.1673
232806_s_at	FAM131A - family with sequence similarity 131, member A (GB: AU158601, RefSeq: NM_144635)	0.1665
1565936_a_at	LMO3 - LIM domain only 3 (rhombotin-like 2) (GB: T24091, RefSeq: NM_001001395/NM_018640)	0.1659
223572_at	HHATL - hedgehog acyltransferase-like (GB: AB042554, RefSeq: NM_020707)	0.1658
244217_at	R45186 - Transcribed locus (GB: R45186)	0.1656
204105_s_at	NRCAM - neuronal cell adhesion molecule (GB: NM_005010, RefSeq: NM_001037132/NM_001037133/NM_005010)	0.1651
230864_at	MGC42105 - hypothetical protein MGC42105 (GB: BF222940, RefSeq: NM_153361)	0.1647
243665_s_at	AI697701 - Transcribed locus, strongly similar to XP_001140753.1 hypothetical protein [Pan troglodytes] (GB: AI697701)	0.1644
230458_at	SLC45A1 - solute carrier family 45, member 1 (GB: AF118274, RefSeq: NM_001080397/XM_001129279/XM_937695)	0.1638
237584_at	R60909 - Transcribed locus (GB: R60909)	0.1637
232486_at	LRFN1 - leucine rich repeat and fibronectin type III domain containing 1 (GB: AB040917, RefSeq: XM_290842/XM_940573)	0.1633
1558964_at	FAT3 - FAT tumor suppressor homolog 3 (Drosophila) (GB: AA334950, RefSeq: XM_926199/XM_936538)	0.1631
229335_at	CADM4 - cell adhesion molecule 4 (GB: BE645821, RefSeq: NM_145296)	0.1631
228063_s_at	NAP1L5 - nucleosome assembly protein 1-like 5 (GB: AW025330, RefSeq: NM_153757)	0.163
218820_at	C14orf132 - chromosome 14 open reading frame 132 (GB: NM_020215, RefSeq: NM_020215)	0.1629
221933_at	NLGN4X - neuroligin 4, X-linked (GB: AI338338, RefSeq: NM_020742/NM_181332)	0.1629
204343_at	ABCA3 - ATP-binding cassette, sub-family A (ABC1), member 3 (GB: NM_001089, RefSeq: NM_001089)	0.1626
210906_x_at	AQP4 - aquaporin 4 (GB: U34846, RefSeq: NM_001650/NM_004028)	0.1621
203295_s_at	ATP1A2 - ATPase, Na+/K+ transporting, alpha 2 (+) polypeptide (GB: AW440492, RefSeq: NM_000702)	0.1617
218824_at	FLJ10781 - hypothetical protein FLJ10781 (GB: NM_018215, RefSeq: NM_018215)	0.1615
228172_at	BE549909 - CDNA clone IMAGE:4811557 (GB: BE549909)	0.1612
228494_at	PPP1R9A - protein phosphatase 1, regulatory (inhibitor) subunit 9A (GB: AI888150, RefSeq: NM_017650)	0.1609
230508_at	DKK3 - Dickkopf homolog 3 (Xenopus laevis) (GB: AL569601, RefSeq: NM_001018057/NM_013253/NM_015881)	0.1599
205889_s_at	JAKMIP2 - janus kinase and microtubule interacting protein 2 (GB: NM_014790, RefSeq: NM_014790)	0.1593
207658_s_at	FOXG1/FOXG1B - forkhead box G1B /// forkhead box G1 (GB: NM_004471, RefSeq: NM_005249)	0.1586
235795_at	PAX6 - paired box gene 6 (aniridia, keratitis) (GB: AW088232, RefSeq: NM_000280/NM_001604)	0.1577
230112_at	MARCH4 - membrane-associated ring finger (C3HC4) 4 (GB: AB037820, RefSeq: NM_020814)	0.1574
205268_s_at	ADD2 - adducin 2 (beta) (GB: NM_017488, RefSeq: NM_001617/NM_017482/NM_017483/NM_017484/NM_017488)	0.1573
1557545_s_at	RNF165 - ring finger protein 165 (GB: BF529886, RefSeq: NM_152470)	0.1572
206552_s_at	TAC1 - tachykinin, precursor 1 (substance K, substance P, neurokinin 1, neurokinin 2, neuromedin L, neurokinin alpha, neuropeptide K, neuropeptide gamma) (GB: NM_003182, RefSeq: NM_003182/NM_013996/NM_013997/NM_013998)	0.1566
211447_s_at	PDE4A - phosphodiesterase 4A, cAMP-specific (phosphodiesterase E2 dunce homolog, Drosophila) (GB: U18088, RefSeq: NM_006202)	0.1562
228635_at	PCDH10 - protocadherin 10 (GB: AI640307, RefSeq: NM_020815/NM_032961)	0.1562
207548_at	GRM7 - glutamate receptor, metabotropic 7 (GB: NM_000844, RefSeq: NM_000844/NM_181874/NM_181875)	0.1547
234314_at	C20orf74 - chromosome 20 open reading frame 74 (GB: AB033098, RefSeq: NM_020343)	0.1539
233310_at	AF131798 - CDNA FLJ34007 fis, clone FCBBF1000349 (GB: AF131798)	0.1536
216120_s_at	ATP2B2 - ATPase, Ca++ transporting, plasma membrane 2 (GB: X63575, RefSeq: NM_001001331/NM_001683)	0.1534
219438_at	FAM77C - family with sequence similarity 77, member C (GB: NM_024522, RefSeq: NM_024522)	0.153
244493_at	GPR22 - G protein-coupled receptor 22 (GB: AI655633, RefSeq: NM_005295)	0.1528
238166_s_at	C17orf51 - chromosome 17 open reading frame 51 (GB: AI436005, RefSeq: XM_378661/XM_944416)	0.1527
229032_at	WSCD2 - WSC domain containing 2 (GB: BE962770, RefSeq: NM_014653)	0.1524
205938_at	PPM1E - protein phosphatase 1E (PP2C domain containing) (GB: NM_014906, RefSeq: NM_014906)	0.1523
215348_at	ADCY1 - adenylate cyclase 1 (brain) (GB: L05500, RefSeq: NM_021116)	0.152
220867_s_at	SLC24A2 - solute carrier family 24 (sodium/potassium/calcium exchanger), member 2 (GB: NM_020344, RefSeq: NM_020344)	0.1515
229080_at	EMID2 - EMI domain containing 2 (GB: BE741432, RefSeq: NM_133457)	0.1514
214799_at	NFASC - neurofascin homolog (chicken) (GB: AI821777, RefSeq: NM_015090)	0.1504
209631_s_at	GPR37 - G protein-coupled receptor 37 (endothelin receptor type B-like) (GB: U87460, RefSeq: NM_005302)	0.1499
207366_at	KCNS1 - potassium voltage-gated channel, delayed-rectifier, subfamily S, member 1 (GB: NM_002251, RefSeq: NM_002251)	0.1481
238727_at	LOC440934 - Hypothetical gene supported by BC008048 (GB: AA031832, RefSeq: XR_015854/XR_016028)	0.148
214841_at	CNIH3 - cornichon homolog 3 (Drosophila) (GB: AF070524, RefSeq: NM_152495)	0.1479
236635_at	ZNF667 - zinc finger protein 667 (GB: AI332774, RefSeq: NM_022103)	0.1473
1561242_at	BC042953 - CDNA clone IMAGE:5275263 (GB: BC042953)	0.1472
1555268_a_at	GRID1 - glutamate receptor, ionotropic, delta 1 (GB: BC039263, RefSeq: NM_017551)	0.146
218651_s_at	LARP6 - La ribonucleoprotein domain family, member 6 (GB: NM_018357, RefSeq: NM_018357/NM_197958)	0.146
238697_at	AA565509 - Transcribed locus (GB: AA565509)	0.1454
217452_s_at	B3GALT2 - UDP-Gal:betaGlcNAc beta 1,3-galactosyltransferase, polypeptide 2 (GB: Y15014, RefSeq: NM_003783)	0.1438
215531_s_at	GABRA5/LOC727729 - gamma-aminobutyric acid (GABA) A receptor, alpha 5 /// similar to gamma-aminobutyric acid (GABA) A receptor, alpha 5 (GB: BF966183, RefSeq: NM_000810/XM_001123369)	0.1431
1557107_at	LOC286002 - hypothetical protein LOC286002 (GB: BC037315)	0.1426
1570395_a_at	FAM66C - family with sequence similarity 66, member C (GB: BC034777, RefSeq: XM_001127975)	0.1423
1553502_a_at	PALM2/PALM2-AKAP2 - paralemmin 2 /// PALM2-AKAP2 protein (GB: NM_053016, RefSeq: NM_001037293/NM_007203/NM_053016/NM_147150)	0.142
207049_at	SCN8A - sodium channel, voltage gated, type VIII, alpha subunit (GB: NM_014191, RefSeq: NM_014191)	0.1418
229108_at	BF508161 - Transcribed locus, moderately similar to XP_519979.1 similar to T1 protein [Pan troglodytes] (GB: BF508161)	0.1418
1552658_a_at	NAV3 - neuron navigator 3 (GB: NM_014903, RefSeq: NM_014903)	0.1417
239291_at	AW340457 - MRNA; cDNA DKFZp761C1418 (from clone DKFZp761C1418) (GB: AW340457)	0.141
206306_at	RYR3 - ryanodine receptor 3 (GB: NM_001036, RefSeq: NM_001036)	0.1407
1569256_a_at	FAM43B - family with sequence similarity 43, member B (GB: BC015675, RefSeq: NM_207334)	0.1399
205893_at	NLGN1 - neuroligin 1 (GB: NM_014932, RefSeq: NM_014932)	0.1398
242789_at	PDE1A - phosphodiesterase 1A, calmodulin-dependent (GB: H17817, RefSeq: NM_001003683/NM_005019)	0.1398
236517_at	MEGF10 - multiple EGF-like-domains 10 (GB: AI968440, RefSeq: NM_032446)	0.1396
204684_at	NPTX1 - neuronal pentraxin I (GB: NM_002522, RefSeq: NM_002522/XM_001132528)	0.1394
211534_x_at	PTPRN2 - protein tyrosine phosphatase, receptor type, N polypeptide 2 (GB: U65065, RefSeq: NM_002847/NM_130842/NM_130843)	0.1391
236716_at	AW293456 - CDNA clone IMAGE:5303125 (GB: AW293456)	0.1389
1558225_at	BC041979 - CDNA clone IMAGE:5303125 (GB: BC041979)	0.1386
1559405_a_at	TRPV6 - transient receptor potential cation channel, subfamily V, member 6 (GB: BC017071, RefSeq: NM_018646/XM_001126541)	0.1384
228792_at	AU145100 - CDNA FLJ11602 fis, clone HEMBA1003908 (GB: AU145100)	0.1381
1556789_a_at	AK056384 - CDNA clone IMAGE:4837199 (GB: AK056384)	0.1377
204823_at	NAV3 - neuron navigator 3 (GB: NM_014903, RefSeq: NM_014903)	0.1372
227321_at	GATS - opposite strand transcription unit to STAG3 (GB: D52585, RefSeq: NM_178831)	0.1372
232720_at	LINGO2 - Leucine rich repeat and Ig domain containing 2 (GB: AL353746, RefSeq: NM_152570)	0.1372
236750_at	AL134451 - Transcribed locus (GB: AL134451)	0.1366
237382_at	R60981 - unknown (GB: R60981)	0.1361
244694_at	LOC402665 - hCG1651476 (GB: AA404290, RefSeq: XM_380008/XM_936991)	0.1358
228269_x_at	KCNIP3 - Kv channel interacting protein 3, calsenilin (GB: AL568652, RefSeq: NM_001034914/NM_013434)	0.1357
204364_s_at	REEP1 - receptor accessory protein 1 (GB: BE535746, RefSeq: NM_022912)	0.1356
1554872_a_at	HMGCLL1 - 3-hydroxymethyl-3-methylglutaryl-Coenzyme A lyase-like 1 (GB: BC024194, RefSeq: NM_001042406/NM_019036)	0.1353
239872_at	AW302848 - Transcribed locus (GB: AW302848)	0.1352
232642_at	LOC90113 - hypothetical protein BC009862 (GB: BC001200, RefSeq: XM_291077/XM_941833)	0.1349
219737_s_at	PCDH9 - protocadherin 9 (GB: AI524125, RefSeq: NM_020403/NM_203487)	0.1348
219732_at	RP11-35N6.1 - plasticity related gene 3 (GB: NM_017753, RefSeq: NM_017753/NM_207299)	0.1346
1555485_s_at	LOC202134 - hypothetical protein LOC202134 (GB: BC028606, RefSeq: NM_001079529/XM_927500)	0.1343
203019_x_at	SSX2IP - synovial sarcoma, X breakpoint 2 interacting protein (GB: NM_014021, RefSeq: NM_014021)	0.1339
203130_s_at	KIF5C - kinesin family member 5C (GB: NM_004522, RefSeq: NM_004522/XM_001125694/XM_938129/XM_943554)	0.1337
212701_at	AB002318 - Clone 23962 mRNA sequence (GB: AB002318)	0.1337
204993_at	GNAZ - guanine nucleotide binding protein (G protein), alpha z polypeptide (GB: NM_002073, RefSeq: NM_002073)	0.1333
214717_at	DKFZp434H1419 - hypothetical protein DKFZp434H1419 (GB: AL137534)	0.1332
227524_at	H06187 - CDNA clone IMAGE:5311370 (GB: H06187)	0.1323
238458_at	EFHA2 - EF-hand domain family, member A2 (GB: AI868167, RefSeq: NM_181723)	0.1319
1558189_a_at	LOC284570 - hypothetical protein LOC284570 (GB: BG819064)	0.1309
236465_at	RNF175 - ring finger protein 175 (GB: AW051591, RefSeq: NM_173662)	0.1306
212976_at	LRRC8B - leucine rich repeat containing 8 family, member B (GB: R41498, RefSeq: NM_015350)	0.1304
1552848_a_at	PTCHD1 - patched domain containing 1 (GB: NM_173495, RefSeq: NM_173495)	0.1302
244739_at	AI051769 - Transcribed locus (GB: AI051769)	0.1293
236110_at	LOC147343 - hypothetical protein LOC147343 (GB: BF968243)	0.1292
47560_at	LPHN1 - latrophilin 1 (GB: AI525402, RefSeq: NM_001008701/NM_014921)	0.129
205117_at	FGF1 - fibroblast growth factor 1 (acidic) (GB: X59065, RefSeq: NM_000800/NM_033136/NM_033137)	0.1287
233059_at	AK026384 - CDNA: FLJ22731 fis, clone HSI15841 (GB: AK026384)	0.1277
207142_at	KCNJ3 - potassium inwardly-rectifying channel, subfamily J, member 3 (GB: NM_002239, RefSeq: NM_002239)	0.1253
223313_s_at	hCG_32481/MAGED4 - melanoma antigen family D, 4 (GB: BC001207, RefSeq: NM_030801/NM_177535/NM_177537/XM_001127104/XM_001127128/XM_001127143/XM_001127150)	0.1253
219660_s_at	ATP8A2 - ATPase, aminophospholipid transporter-like, Class I, type 8A, member 2 (GB: NM_016529, RefSeq: NM_016529)	0.1252
1566469_at	AL831875 - MRNA; cDNA DKFZp547E1510 (from clone DKFZp547E1510) (GB: AL831875)	0.125
228017_s_at	C20orf58 - chromosome 20 open reading frame 58 (GB: BF593263, RefSeq: NM_152864)	0.1237
238212_at	BF445001 - unknown (GB: BF445001)	0.1237
214586_at	GPR37 - G protein-coupled receptor 37 (endothelin receptor type B-like) (GB: T16257, RefSeq: NM_005302)	0.1236
219643_at	LRP1B - low density lipoprotein-related protein 1B (deleted in tumors) (GB: NM_018557, RefSeq: NM_018557)	0.1236
211555_s_at	GUCY1B3 - guanylate cyclase 1, soluble, beta 3 (GB: AF020340, RefSeq: NM_000857)	0.123
206376_at	SLC6A15 - solute carrier family 6, member 15 (GB: NM_018057, RefSeq: NM_018057/NM_182767)	0.1226
228126_x_at	CTXN1 - cortexin 1 (GB: BF982289, RefSeq: NM_206833)	0.1225
205651_x_at	RAPGEF4 - Rap guanine nucleotide exchange factor (GEF) 4 (GB: NM_007023, RefSeq: NM_007023)	0.1224
210232_at	CDC42 - cell division cycle 42 (GTP binding protein, 25kDa) (GB: M35543, RefSeq: NM_001039802/NM_001791/NM_044472)	0.1224
214597_at	SSTR2 - somatostatin receptor 2 (GB: BC000256, RefSeq: NM_001050)	0.1224
226281_at	DNER - delta/notch-like EGF repeat containing (GB: BF059512, RefSeq: NM_139072)	0.1216
225540_at	MAP2 - microtubule-associated protein 2 (GB: BF342661, RefSeq: NM_001039538/NM_002374/NM_031845/NM_031847)	0.1212
239425_at	N52773 - Full length insert cDNA clone ZC34E11 (GB: N52773)	0.1209
220979_s_at	ST6GALNAC5 - ST6 (alpha-N-acetyl-neuraminyl-2,3-beta-galactosyl-1,3)-N-acetylgalactosaminide alpha-2,6-sialyltransferase 5 (GB: NM_030965, RefSeq: NM_030965)	0.1206
228146_at	C17orf51 - chromosome 17 open reading frame 51 (GB: AU151865, RefSeq: XM_378661/XM_944416)	0.12
227679_at	BE219277 - Transcribed locus (GB: BE219277)	0.1199
236739_at	AI885627 - Transcribed locus, strongly similar to XP_001171782.1 hypothetical protein [Pan troglodytes] (GB: AI885627)	0.1199
205973_at	FEZ1 - fasciculation and elongation protein zeta 1 (zygin I) (GB: NM_022549, RefSeq: NM_005103/NM_022549)	0.1198
232027_at	SYNE1 - Spectrin repeat containing, nuclear envelope 1 (GB: AL049548, RefSeq: NM_015293/NM_033071/NM_133650/NM_182961)	0.1196
239548_at	NEGR1 - neuronal growth regulator 1 (GB: AW001754, RefSeq: NM_173808)	0.1184
207152_at	NTRK2 - neurotrophic tyrosine kinase, receptor, type 2 (GB: NM_006180, RefSeq: NM_001007097/NM_001018064/NM_001018065/NM_001018066/NM_006180)	0.1174
239295_at	SRrp35 - CDNA FLJ14459 fis, clone HEMBB1002409 /// Serine-arginine repressor protein (35 kDa) (GB: AA889416, RefSeq: NM_080743)	0.117
239068_at	LOC285831 - hypothetical protein LOC285831 (GB: BF530527)	0.1159
225511_at	GPRC5B - G protein-coupled receptor, family C, group 5, member B (GB: AV725364, RefSeq: NM_016235)	0.1157
230057_at	LOC285178 - hypothetical protein LOC285178 (GB: AI609832)	0.1154
205492_s_at	DPYSL4 - dihydropyrimidinase-like 4 (GB: AW090187, RefSeq: NM_006426)	0.1153
213362_at	PTPRD - protein tyrosine phosphatase, receptor type, D (GB: N73931, RefSeq: NM_001040712/NM_002839/NM_130391/NM_130392/NM_130393)	0.1152
226411_at	EVI5L - ecotropic viral integration site 5-like (GB: N32544, RefSeq: NM_145245)	0.1133
1556159_at	AA496222 - CDNA FLJ34358 fis, clone FEBRA2013905 (GB: AA496222)	0.1125
228132_at	ABLIM2 - actin binding LIM protein family, member 2 (GB: AI240129, RefSeq: NM_032432)	0.1109
214270_s_at	MAPRE3 - microtubule-associated protein, RP/EB family, member 3 (GB: AI885178, RefSeq: NM_012326)	0.1102
236013_at	CACNA1E - calcium channel, voltage-dependent, R type, alpha 1E subunit (GB: AW452628, RefSeq: NM_000721)	0.1102
214834_at	PAR-SN/PAR5/SNORD108/SNORD64/SNRPN - small nuclear ribonucleoprotein polypeptide N /// Prader-Willi/Angelman syndrome-5 /// small nucleolar RNA, C/D box 108 /// small nucleolar RNA, C/D box 64 /// paternally expressed transcript PAR-SN (GB: AU118874, RefSeq: NM_003097/NM_022805/NM_022806/NM_022807/NM_022808/NR_001289/NR_001290/NR_001292/NR_001293/NR_001294/NR_001295)	0.11
219877_at	ZMAT4 - zinc finger, matrin type 4 (GB: NM_024645, RefSeq: NM_024645)	0.1098
227821_at	LGI4 - leucine-rich repeat LGI family, member 4 (GB: AW341528, RefSeq: NM_139284)	0.1098
219499_at	SEC61A2 - Sec61 alpha 2 subunit (S. cerevisiae) (GB: NM_018144, RefSeq: NM_018144)	0.1095
231430_at	MGC33846 - hypothetical protein MGC33846 (GB: AW205640, RefSeq: NM_175885)	0.1094
210015_s_at	MAP2 - microtubule-associated protein 2 (GB: U89330, RefSeq: NM_001039538/NM_002374/NM_031845/NM_031847)	0.1093
207141_s_at	KCNJ3 - potassium inwardly-rectifying channel, subfamily J, member 3 (GB: U39196, RefSeq: NM_002239)	0.1081
206655_s_at	GP1BB/SEPT5 - glycoprotein Ib (platelet), beta polypeptide /// septin 5 (GB: NM_000407, RefSeq: NM_000407/NM_002688)	0.108
244084_at	AIFM3 - apoptosis-inducing factor, mitochondrion-associated, 3 (GB: AA468769, RefSeq: NM_001018060/NM_144704)	0.1072
1556308_at	PRRT3 - proline-rich transmembrane protein 3 (GB: BC040508, RefSeq: NM_207351)	0.1068
209198_s_at	SYT11 - synaptotagmin XI (GB: BC004291, RefSeq: NM_152280)	0.1068
205293_x_at	BAIAP2 - BAI1-associated protein 2 (GB: AB017120, RefSeq: NM_006340/NM_017450/NM_017451)	0.1067
204813_at	MAPK10 - mitogen-activated protein kinase 10 (GB: NM_002753, RefSeq: NM_002753/NM_138980/NM_138981/NM_138982)	0.105
1566867_at	AL359594 - MRNA; cDNA DKFZp547D215 (from clone DKFZp547D215) (GB: AL359594)	0.1037
239218_at	AI800515 - CDNA FLJ43039 fis, clone BRTHA3003023 (GB: AI800515)	0.1032
228010_at	PPP2R2C - protein phosphatase 2 (formerly 2A), regulatory subunit B, gamma isoform (GB: AI669212, RefSeq: NM_020416/NM_181876)	0.1024
232059_at	DSCAML1 - Down syndrome cell adhesion molecule like 1 (GB: AI433419, RefSeq: NM_020693)	0.1021
239935_at	MDGA2 - MAM domain containing glycosylphosphatidylinositol anchor 2 (GB: D51315, RefSeq: NM_182830)	0.1012
223523_at	TMEM108 - transmembrane protein 108 (GB: BC000568, RefSeq: NM_023943)	0.1006
244623_at	BF513800 - Transcribed locus (GB: BF513800)	0.0997
1553013_at	CNTNAP5 - contactin associated protein-like 5 (GB: NM_130773, RefSeq: NM_130773/NM_138996)	0.0985
211568_at	BAI3 - brain-specific angiogenesis inhibitor 3 (GB: AB011122, RefSeq: NM_001704)	0.0984
40020_at	CELSR3 - cadherin, EGF LAG seven-pass G-type receptor 3 (flamingo homolog, Drosophila) (GB: AB011536, RefSeq: NM_001407)	0.0981
214044_at	RYR2 - ryanodine receptor 2 (cardiac) (GB: BE968750, RefSeq: NM_001035)	0.0976
239678_at	AL041224 - Antisense intronic AP1 transcript 1 mRNA sequence (GB: AL041224)	0.0973
208463_at	GABRA4 - gamma-aminobutyric acid (GABA) A receptor, alpha 4 (GB: NM_000809, RefSeq: NM_000809)	0.097
204165_at	WASF1 - WAS protein family, member 1 (GB: NM_003931, RefSeq: NM_001024934/NM_001024935/NM_001024936/NM_003931)	0.0969
210882_s_at	TRO - trophinin (GB: U04811, RefSeq: NM_001039705/NM_016157/NM_177556)	0.0967
232343_at	AK022200 - CDNA FLJ12138 fis, clone MAMMA1000331 (GB: AK022200)	0.096
204720_s_at	DNAJC6 - DnaJ (Hsp40) homolog, subfamily C, member 6 (GB: AV729634, RefSeq: NM_014787)	0.0954
210246_s_at	ABCC8 - ATP-binding cassette, sub-family C (CFTR/MRP), member 8 (GB: AF087138, RefSeq: NM_000352)	0.095
244274_at	AI005638 - CDNA clone IMAGE:5269446 (GB: AI005638)	0.095
244076_at	KIAA2022 - KIAA2022 (GB: R61736, RefSeq: NM_001008537)	0.0949
1556154_a_at	MGC23284 - hypothetical protein MGC23284 (GB: BM677498)	0.0946
239230_at	HES5 - hairy and enhancer of split 5 (Drosophila) (GB: AW079166, RefSeq: NM_001010926)	0.0946
219683_at	FZD3 - frizzled homolog 3 (Drosophila) (GB: NM_017412, RefSeq: NM_017412)	0.0941
229642_at	ARHGEF7 - Rho guanine nucleotide exchange factor (GEF) 7 (GB: AW139757, RefSeq: NM_003899/NM_145735)	0.094
206135_at	ST18 - suppression of tumorigenicity 18 (breast carcinoma) (zinc finger protein) (GB: NM_014682, RefSeq: NM_014682)	0.0932
204424_s_at	LMO3 - LIM domain only 3 (rhombotin-like 2) (GB: AL050152, RefSeq: NM_001001395/NM_018640)	0.0931
210292_s_at	PCDH11X/PCDH11Y - protocadherin 11 X-linked /// protocadherin 11 Y-linked (GB: AF332218, RefSeq: NM_014522/NM_032967/NM_032968/NM_032969/NM_032971/NM_032972/NM_032973)	0.0924
206692_at	KCNJ10 - potassium inwardly-rectifying channel, subfamily J, member 10 (GB: NM_002241, RefSeq: NM_002241)	0.0918
205625_s_at	CALB1 - calbindin 1, 28kDa (GB: AW014927, RefSeq: NM_004929)	0.0912
211207_s_at	ACSL6 - acyl-CoA synthetase long-chain family member 6 (GB: AF129166, RefSeq: NM_001009185/NM_015256)	0.0912
213091_at	CRTC1 - CREB regulated transcription coactivator 1 (GB: AB014516, RefSeq: NM_015321/NM_025021)	0.0905
33736_at	STOML1 - stomatin (EPB72)-like 1 (GB: Y16522, RefSeq: NM_004809)	0.0905
231131_at	FAM133A - family with sequence similarity 133, member A (GB: AA909330, RefSeq: NM_173698)	0.0901
219642_s_at	PEX5L - peroxisomal biogenesis factor 5-like (GB: NM_016559, RefSeq: NM_016559)	0.0891
209877_at	SNCG - synuclein, gamma (breast cancer-specific protein 1) (GB: AF010126, RefSeq: NM_003087)	0.0878
212801_at	CIT - citron (rho-interacting, serine/threonine kinase 21) (GB: AI861788, RefSeq: NM_007174)	0.0872
230720_at	RNF182 - ring finger protein 182 (GB: AI884906, RefSeq: NM_152737)	0.0872
231783_at	CHRM1 - cholinergic receptor, muscarinic 1 (GB: AI500293, RefSeq: NM_000738)	0.0872
209866_s_at	LPHN3 - latrophilin 3 (GB: R50822, RefSeq: NM_015236)	0.0866
229116_at	AI670947 - CDNA clone IMAGE:30721737 (GB: AI670947)	0.0865
235930_at	AW138170 - CDNA clone IMAGE:5275948 (GB: AW138170)	0.086
207307_at	HTR2C - 5-hydroxytryptamine (serotonin) receptor 2C (GB: NM_000868, RefSeq: NM_000868)	0.0859
236636_at	AI401535 - Transcribed locus (GB: AI401535)	0.0855
1556235_at	AK091688 - CDNA FLJ34369 fis, clone FEBRA2017098 (GB: AK091688)	0.0851
221279_at	GDAP1 - ganglioside-induced differentiation-associated protein 1 (GB: NM_018972, RefSeq: NM_001040875/NM_018972)	0.0848
226288_s_at	NLGN2 - neuroligin 2 (GB: AI951319, RefSeq: NM_020795)	0.0845
240138_at	BF433815 - Transcribed locus (GB: BF433815)	0.0837
216214_at	AF070602 - Clone 24504 mRNA sequence (GB: AF070602)	0.0836
242670_at	LGI4 - leucine-rich repeat LGI family, member 4 (GB: AI025670, RefSeq: NM_139284)	0.0833
213270_at	MPP2 - membrane protein, palmitoylated 2 (MAGUK p55 subfamily member 2) (GB: AW450911, RefSeq: NM_005374)	0.0831
226623_at	PHYHIPL - phytanoyl-CoA 2-hydroxylase interacting protein-like (GB: AI829726, RefSeq: NM_032439)	0.0828
227890_at	MGC99813 - similar to RIKEN cDNA A230078I05 gene (GB: AL524643, RefSeq: NM_001005209)	0.0827
210871_x_at	SSX2IP - synovial sarcoma, X breakpoint 2 interacting protein (GB: AL133046, RefSeq: NM_014021)	0.0825
1569661_at	BC035075 - CDNA clone IMAGE:5260324 (GB: BC035075)	0.0823
237995_at	RIMBP2 - RIMS binding protein 2 (GB: BE549770, RefSeq: NM_015347)	0.082
1568812_at	BC031274 - CDNA clone IMAGE:5294477 (GB: BC031274)	0.0815
215473_at	AF052140 - Clone 23758 mRNA sequence (GB: AF052140)	0.0814
226674_at	TMEM58 - transmembrane protein 58 (GB: AL522395, RefSeq: NM_198149)	0.0814
238498_at	AA583038 - MRNA full length insert cDNA clone EUROIMAGE 1090207 (GB: AA583038)	0.0814
64899_at	LPPR2 - lipid phosphate phosphatase-related protein type 2 (GB: AA209463, RefSeq: NM_022737)	0.0811
236738_at	LOC401097 - Similar to LOC166075 (GB: AW057589, RefSeq: XM_376281/XM_941354)	0.0806
227781_x_at	FAM57B - family with sequence similarity 57, member B (GB: AL565715, RefSeq: NM_031478)	0.0802
206373_at	ZIC1 - Zic family member 1 (odd-paired homolog, Drosophila) (GB: NM_003412, RefSeq: NM_003412)	0.0799
223960_s_at	C16orf5 - chromosome 16 open reading frame 5 (GB: AF195661, RefSeq: NM_013399)	0.0799
233622_x_at	AL162077 - MRNA; cDNA DKFZp761A219 (from clone DKFZp761A219) (GB: AL162077)	0.0793
244403_at	CRB1 - crumbs homolog 1 (Drosophila) (GB: R49501, RefSeq: NM_201253)	0.0792
230883_at	AI765540 - Transcribed locus (GB: AI765540)	0.079
211203_s_at	CNTN1 - contactin 1 (GB: U07820, RefSeq: NM_001843/NM_175038)	0.0788
239275_at	FRMPD2/LOC594834/RP11-556L1.3 - FERM and PDZ domain containing 2 /// FRMPD2 related 1 /// FRMPD2 related 2 (GB: R66455, RefSeq: NM_001017929/NM_001018071/NM_001042512/NM_001042515/NM_001042516/NM_001042524/NM_001042525/NM_152428/XM_001127659/XM_926981/XM_931723/XM_931732/XM_931737)	0.0785
207084_at	POU3F2 - POU domain, class 3, transcription factor 2 (GB: NM_005604, RefSeq: NM_005604)	0.0777
210090_at	ARC - activity-regulated cytoskeleton-associated protein (GB: AF193421, RefSeq: NM_015193/XM_001126618)	0.0775
210100_s_at	ABCA2 - ATP-binding cassette, sub-family A (ABC1), member 2 (GB: AF327657, RefSeq: NM_001606/NM_212533)	0.0766
228579_at	AI656481 - CDNA FLJ37386 fis, clone BRAMY2026538 (GB: AI656481)	0.0766
1553037_a_at	SYN2 - synapsin II (GB: NM_133625, RefSeq: NM_003178/NM_133625)	0.0763
239787_at	KCTD4 - potassium channel tetramerisation domain containing 4 (GB: N52767, RefSeq: NM_198404)	0.0763
206046_at	ADAM23 - ADAM metallopeptidase domain 23 (GB: NM_003812, RefSeq: NM_003812)	0.0759
1555304_a_at	KCNH5 - potassium voltage-gated channel, subfamily H (eag-related), member 5 (GB: AF493798, RefSeq: NM_139318/NM_172375/NM_172376)	0.0757
221214_s_at	NELF - nasal embryonic LHRH factor (GB: NM_015537, RefSeq: NM_015537)	0.0756
226439_s_at	NBEA - neurobeachin (GB: AI246710, RefSeq: NM_015678)	0.0753
243533_x_at	H09663 - unknown (GB: H09663)	0.0752
1557099_at	AI860881 - CDNA FLJ35092 fis, clone PLACE6006077 (GB: AI860881)	0.0743
229963_at	NGFRAP1L1 - NGFRAP1-like 1 (GB: AV726956, RefSeq: NM_001012978)	0.0743
205915_x_at	GRIN1 - glutamate receptor, ionotropic, N-methyl D-aspartate 1 (GB: D13515, RefSeq: NM_000832/NM_007327/NM_021569)	0.0742
225542_at	CENTB5 - centaurin, beta 5 (GB: AB051503, RefSeq: NM_030649)	0.0741
239357_at	AA002211 - Transcribed locus (GB: AA002211)	0.0741
238133_at	AW051597 - Transcribed locus, moderately similar to XP_948623.1 hypothetical protein XP_948623 [Homo sapiens] (GB: AW051597)	0.0736
1559760_at	LOC401220 - hypothetical gene supported by BC036933 (GB: BC036933, RefSeq: XM_379378/XM_945580)	0.0722
203527_s_at	APC - adenomatosis polyposis coli (GB: NM_000038, RefSeq: NM_000038)	0.072
231969_at	STOX2 - storkhead box 2 (GB: AB037813, RefSeq: NM_020225)	0.0713
214064_at	TF - transferrin (GB: AI073407, RefSeq: NM_001063)	0.0707
221707_s_at	VPS53 - vacuolar protein sorting 53 homolog (S. cerevisiae) (GB: BC006116, RefSeq: NM_018289)	0.0703
227641_at	FBXL16 - F-box and leucine-rich repeat protein 16 (GB: AI613010, RefSeq: NM_153350)	0.0702
237675_at	AI808321 - MRNA; cDNA DKFZp781P02163 (from clone DKFZp781P02163) (GB: AI808321)	0.0697
202196_s_at	DKK3 - dickkopf homolog 3 (Xenopus laevis) (GB: NM_013253, RefSeq: NM_001018057/NM_013253/NM_015881)	0.0687
207501_s_at	FGF12 - fibroblast growth factor 12 (GB: NM_004113, RefSeq: NM_004113/NM_021032)	0.0684
229749_at	TMEM16D - transmembrane protein 16D (GB: AI949760, RefSeq: NM_178826)	0.068
238753_at	FREQ - Frequenin homolog (Drosophila) (GB: AI079596, RefSeq: NM_014286)	0.0673
205123_s_at	TMEFF1 - transmembrane protein with EGF-like and two follistatin-like domains 1 (GB: NM_003692, RefSeq: NM_003692)	0.0669
212935_at	MCF2L - MCF.2 cell line derived transforming sequence-like (GB: AB002360, RefSeq: NM_024979)	0.0669
222234_s_at	DBNDD1 - dysbindin (dystrobrevin binding protein 1) domain containing 1 (GB: AK022644, RefSeq: NM_001042610/NM_024043)	0.0669
235569_at	VPS37D - vacuolar protein sorting 37 homolog D (S. cerevisiae) (GB: AI521163, RefSeq: NM_001077621/XM_376631/XM_379866/XM_939403)	0.0667
204412_s_at	NEFH - neurofilament, heavy polypeptide 200kDa (GB: NM_021076, RefSeq: NM_021076)	0.0662
227394_at	NCAM1 - neural cell adhesion molecule 1 (GB: W94001, RefSeq: NM_000615/NM_001076682/NM_181351)	0.0652
235880_at	FLJ37078 - hypothetical protein FLJ37078 (GB: BF593867, RefSeq: NM_001039212)	0.065
203841_x_at	MAPRE3 - microtubule-associated protein, RP/EB family, member 3 (GB: BG222594, RefSeq: NM_012326)	0.0642
223284_at	NAT14 - N-acetyltransferase 14 (GB: AB038651, RefSeq: NM_020378)	0.0642
235236_at	AI991459 - CDNA FLJ31436 fis, clone NT2NE2000636 (GB: AI991459)	0.0641
230988_at	AU149490 - Transcribed locus (GB: AU149490)	0.064
232429_at	AL122040 - MRNA; cDNA DKFZp434G1972 (from clone DKFZp434G1972) (GB: AL122040)	0.0635
215161_at	CAMK1G - calcium/calmodulin-dependent protein kinase IG (GB: AW016039, RefSeq: NM_020439)	0.0631
219537_x_at	DLL3 - delta-like 3 (Drosophila) (GB: NM_016941, RefSeq: NM_016941/NM_203486)	0.063
230865_at	LIX1 - Lix1 homolog (mouse) (GB: N29837, RefSeq: NM_153234)	0.0628
203817_at	GUCY1B3 - guanylate cyclase 1, soluble, beta 3 (GB: W93728, RefSeq: NM_000857)	0.0627
1556205_at	AK094546 - CDNA FLJ37227 fis, clone BRAMY2000277 (GB: AK094546)	0.0626
242524_at	CBLN4 - cerebellin 4 precursor (GB: AA868507, RefSeq: NM_080617)	0.0625
1563933_a_at	PLD5 - phospholipase D family, member 5 (GB: AK091691, RefSeq: NM_152666)	0.0612
228984_at	KIAA1394 - KIAA1394 protein (GB: AB037815, RefSeq: XM_208522/XM_941962)	0.0612
207592_s_at	HCN2 - hyperpolarization activated cyclic nucleotide-gated potassium channel 2 (GB: NM_001194, RefSeq: NM_001194)	0.0609
1564706_s_at	GLS2 - glutaminase 2 (liver, mitochondrial) (GB: AF110329, RefSeq: NM_013267)	0.0608
235948_at	FAM80A - family with sequence similarity 80, member A (GB: BE673800, RefSeq: NM_173642)	0.0603
207557_s_at	RYR2 - ryanodine receptor 2 (cardiac) (GB: NM_001035, RefSeq: NM_001035)	0.0601
207561_s_at	ACCN3 - amiloride-sensitive cation channel 3 (GB: NM_020322, RefSeq: NM_004769/NM_020321/NM_020322)	0.0597
1568931_at	BC026113 - CDNA clone IMAGE:4799464 (GB: BC026113)	0.0589
217455_s_at	SSTR2 - somatostatin receptor 2 (GB: AF184174, RefSeq: NM_001050)	0.0586
228066_at	AI870951 - Full-length cDNA clone CS0DK005YO12 of HeLa cells Cot 25-normalized of Homo sapiens (human) (GB: AI870951)	0.0584
207012_at	MMP16 - matrix metallopeptidase 16 (membrane-inserted) (GB: U79292, RefSeq: NM_005941/NM_022564)	0.058
230706_s_at	CAMK2N2 - calcium/calmodulin-dependent protein kinase II inhibitor 2 (GB: AI084921, RefSeq: NM_033259)	0.0579
219051_x_at	METRN - meteorin, glial cell differentiation regulator (GB: NM_024042, RefSeq: NM_024042)	0.0574
230070_at	CNIH2 - cornichon homolog 2 (Drosophila) (GB: AI806692, RefSeq: NM_182553/XM_001129488)	0.0571
214460_at	LSAMP - limbic system-associated membrane protein (GB: NM_002338, RefSeq: NM_002338)	0.0569
228525_at	AL583533 - Transcribed locus, strongly similar to XP_512572.1 similar to low density lipoprotein receptor-related protein 3 [Pan troglodytes] (GB: AL583533)	0.0569
228550_at	RTN4R - reticulon 4 receptor (GB: NM_023004, RefSeq: NM_023004)	0.0569
223612_s_at	LNX1 - ligand of numb-protein X 1 (GB: AF237782, RefSeq: NM_032622)	0.0565
215143_at	DPY19L2P2 - dpy-19-like 2 pseudogene 2 (C. elegans) (GB: AL049437, RefSeq: NM_182634/NR_003561)	0.0561
218834_s_at	TMEM132A - transmembrane protein 132A (GB: NM_017870, RefSeq: NM_017870/NM_178031)	0.0561
230902_at	AW006096 - Transcribed locus (GB: AW006096)	0.056
240402_at	H05918 - unknown (GB: H05918)	0.0551
214591_at	KLHL4 - kelch-like 4 (Drosophila) (GB: BF215673, RefSeq: NM_019117/NM_057162)	0.0546
229579_s_at	DISP2 - dispatched homolog 2 (Drosophila) (GB: AB051529, RefSeq: NM_033510)	0.0536
218332_at	BEX1 - brain expressed, X-linked 1 (GB: NM_018476, RefSeq: NM_018476)	0.0534
208850_s_at	THY1 - Thy-1 cell surface antigen (GB: AL558479, RefSeq: NM_006288)	0.053
216195_at	ANK2 - Ankyrin 2, neuronal (GB: AF131823, RefSeq: NM_001148/NM_020977)	0.0529
1556444_a_at	BM729268 - CDNA FLJ34367 fis, clone FEBRA2016621 (GB: BM729268)	0.0523
212791_at	FLJ38984 - hypothetical protein FLJ38984 (GB: AL042729, RefSeq: NM_152374)	0.0523
207174_at	GPC5 - glypican 5 (GB: NM_004466, RefSeq: NM_004466)	0.0522
230563_at	RASGEF1A - RasGEF domain family, member 1A (GB: BF446578, RefSeq: NM_145313)	0.051
231336_at	CPNE4 - copine IV (GB: AI703256, RefSeq: NM_130808)	0.0508
234480_at	DKFZP761C1711 - Hypothetical protein DKFZp761C1711 (GB: AL137340)	0.0508
201896_s_at	PSRC1 - proline/serine-rich coiled-coil 1 (GB: BC001425, RefSeq: NM_001005290/NM_001032290/NM_001032291/NM_032636)	0.0505
233256_at	AK024950 - CDNA: FLJ21297 fis, clone COL02035 (GB: AK024950)	0.0496
205122_at	TMEFF1 - transmembrane protein with EGF-like and two follistatin-like domains 1 (GB: BF439316, RefSeq: NM_003692)	0.0491
219742_at	PRR7 - proline rich 7 (synaptic) (GB: NM_030567, RefSeq: NM_030567)	0.0491
205496_at	KIAA0408 - KIAA0408 (GB: NM_014702, RefSeq: NM_014702)	0.0485
217128_s_at	CAMK1G - calcium/calmodulin-dependent protein kinase IG (GB: AL049688, RefSeq: NM_020439)	0.0479
213912_at	KIAA0984 - KIAA0984 protein (GB: AW134976, RefSeq: XM_037557/XM_939476)	0.0478
231977_at	GRID1 - glutamate receptor, ionotropic, delta 1 (GB: N48357, RefSeq: NM_017551)	0.0475
228863_at	PCDH17 - protocadherin 17 (GB: N69091, RefSeq: NM_001040429)	0.0469
209557_s_at	NCDN - neurochondrin (GB: AB018740, RefSeq: NM_001014839/NM_001014841/NM_014284)	0.0464
206281_at	ADCYAP1 - adenylate cyclase activating polypeptide 1 (pituitary) (GB: NM_001117, RefSeq: NM_001117)	0.0461
244370_at	KIAA2022 - KIAA2022 (GB: AI743137, RefSeq: NM_001008537)	0.0455
228430_at	AI937438 - CDNA clone IMAGE:4796690 (GB: AI937438)	0.0453
203607_at	INPP5F - inositol polyphosphate-5-phosphatase F (GB: NM_014937, RefSeq: NM_014937/NM_198330/NM_198331/NR_003251/NR_003252)	0.045
206374_at	DUSP8 - dual specificity phosphatase 8 (GB: NM_004420, RefSeq: NM_004420)	0.045
1570397_x_at	FAM66C - family with sequence similarity 66, member C (GB: BC034777, RefSeq: XM_001127975)	0.0449
228266_s_at	HDGFRP3 - hepatoma-derived growth factor, related protein 3 (GB: BE703418, RefSeq: NM_016073)	0.0445
235541_at	LAS1L - LAS1-like (S. cerevisiae) (GB: AL042052, RefSeq: NM_031206)	0.0436
204447_at	ProSAPiP1 - ProSAPiP1 protein (GB: NM_014731, RefSeq: NM_014731)	0.0429
242385_at	RORB - RAR-related orphan receptor B (GB: R18374, RefSeq: NM_006914)	0.0428
222900_at	AJ400877 - CDNA FLJ35910 fis, clone TESTI2009987 (GB: AJ400877)	0.0416
232003_at	KIAA1183 - KIAA1183 protein (GB: AW299761, RefSeq: NM_020709)	0.0416
230418_s_at	GALNTL1 - UDP-N-acetyl-alpha-D-galactosamine:polypeptide N-acetylgalactosaminyltransferase-like 1 (GB: AI097463, RefSeq: NM_020692)	0.0411
233051_at	SLITRK2 - SLIT and NTRK-like family, member 2 (GB: AL109653, RefSeq: NM_032539)	0.0411
226852_at	MTA3 - metastasis associated 1 family, member 3 (GB: AB033092, RefSeq: NM_020744)	0.0403
220334_at	RGS17 - regulator of G-protein signalling 17 (GB: NM_012419, RefSeq: NM_012419)	0.0399
205294_at	BAIAP2 - BAI1-associated protein 2 (GB: NM_017450, RefSeq: NM_006340/NM_017450/NM_017451)	0.0397
226271_at	GDAP1 - ganglioside-induced differentiation-associated protein 1 (GB: N46350, RefSeq: NM_001040875/NM_018972)	0.0394
241872_at	AI149963 - unknown (GB: AI149963)	0.0394
1563142_at	BC039518 - Homo sapiens, clone IMAGE:5721993, mRNA (GB: BC039518)	0.0393
207527_at	KCNJ9 - potassium inwardly-rectifying channel, subfamily J, member 9 (GB: NM_004983, RefSeq: NM_004983)	0.0385
204793_at	GPRASP1 - G protein-coupled receptor associated sorting protein 1 (GB: NM_014710, RefSeq: NM_014710)	0.0382
233306_at	AK021509 - CDNA FLJ11447 fis, clone HEMBA1001383 (GB: AK021509)	0.0376
228302_x_at	CAMK2N1 - calcium/calmodulin-dependent protein kinase II inhibitor 1 (GB: AW162846, RefSeq: NM_018584)	0.0375
230691_at	STX1B2 - Syntaxin 1B2 (GB: R85929, RefSeq: NM_052874)	0.0374
222171_s_at	PKNOX2 - PBX/knotted 1 homeobox 2 (GB: AK023792, RefSeq: NM_022062)	0.0373
228757_at	HSD11B1L - hydroxysteroid (11-beta) dehydrogenase 1-like (GB: AW205736, RefSeq: NM_198533/NM_198704/NM_198705/NM_198706/NM_198707/NM_198708)	0.0367
208213_s_at	KCNAB1 - potassium voltage-gated channel, shaker-related subfamily, beta member 1 (GB: NM_003471, RefSeq: NM_003471/NM_172159/NM_172160)	0.0359
211677_x_at	CADM3 - cell adhesion molecule 3 (GB: AF062733, RefSeq: NM_021189)	0.0356
236640_at	LOC399959 - Hypothetical gene supported by BX647608 (GB: AI638169)	0.0349
207648_at	DRP2 - dystrophin related protein 2 (GB: NM_001939, RefSeq: NM_001939)	0.0338
210222_s_at	RTN1 - reticulon 1 (GB: BC000314, RefSeq: NM_021136/NM_206852/NM_206857)	0.0338
203859_s_at	PALM - paralemmin (GB: NM_002579, RefSeq: NM_001040134/NM_002579)	0.0337
223567_at	SEMA6B - sema domain, transmembrane domain (TM), and cytoplasmic domain, (semaphorin) 6B (GB: AB022433, RefSeq: NM_020241/NM_032108/NM_133327)	0.0334
213273_at	ODZ4 - odz, odd Oz/ten-m homolog 4 (Drosophila) (GB: BF112171, RefSeq: XM_001131144/XM_940463)	0.0333
221921_s_at	CADM3 - cell adhesion molecule 3 (GB: AI951798, RefSeq: NM_021189)	0.0333
206162_x_at	SYT5 - synaptotagmin V (GB: NM_003180, RefSeq: NM_003180)	0.033
212425_at	SCAMP1 - secretory carrier membrane protein 1 (GB: AL049223, RefSeq: NM_004866/NM_052822)	0.0329
1562463_at	BC014936 - Homo sapiens, clone IMAGE:3921647, mRNA (GB: BC014936)	0.0326
207593_at	ABCG4 - ATP-binding cassette, sub-family G (WHITE), member 4 (GB: NM_022169, RefSeq: NM_022169)	0.0325
215419_at	KIAA1086 - KIAA1086 (GB: AB029009, RefSeq: NM_015174/XM_001130130/XM_001130674)	0.0324
217637_at	R25692 - Full length insert cDNA clone ZE05A03 (GB: R25692)	0.0321
225781_at	MAPK9 - Mitogen-activated protein kinase 9 (GB: AI808345, RefSeq: NM_002752/NM_139068/NM_139069/NM_139070)	0.032
223605_at	SLC25A18 - solute carrier family 25 (mitochondrial carrier), member 18 (GB: AY008285, RefSeq: NM_031481)	0.0315
227124_at	LOC221710 - Hypothetical protein LOC221710 (GB: AI870473, RefSeq: XM_927609/XM_938579)	0.0311
220145_at	MAP9 - microtubule-associated protein 9 (GB: NM_024826, RefSeq: NM_001039580)	0.0309
1564198_a_at	C10orf90 - chromosome 10 open reading frame 90 (GB: AK057500, RefSeq: NM_001004298)	0.0306
207227_x_at	RFPL2 - ret finger protein-like 2 (GB: NM_006605, RefSeq: NM_006605)	0.0306
1566761_a_at	FLJ34208 - hypothetical gene supported by AK091527 (GB: AK094122)	0.0305
212906_at	GRAMD1B - GRAM domain containing 1B (GB: BE044440, RefSeq: NM_020716)	0.0305
234163_at	UBE3A - Ubiquitin protein ligase E3A (human papilloma virus E6-associated protein, Angelman syndrome) (GB: AK026293, RefSeq: NM_000462/NM_130838/NM_130839)	0.0285
231348_s_at	LMO3 - LIM domain only 3 (rhombotin-like 2) (GB: BF508869, RefSeq: NM_001001395/NM_018640)	0.0272
226612_at	FLJ25076 - similar to CG4502-PA (GB: H17038, RefSeq: XM_059689/XM_940609)	0.0269
223614_at	C8orf57 - chromosome 8 open reading frame 57 (GB: AL136588)	0.0265
228240_at	AW952320 - Full-length cDNA clone CS0DM002YA18 of Fetal liver of Homo sapiens (human) (GB: AW952320)	0.026
231532_at	NCAM1 - Neural cell adhesion molecule 1 (GB: BF591692, RefSeq: NM_000615/NM_001076682/NM_181351)	0.0231
243240_at	R37780 - unknown (GB: R37780)	0.0231
237870_at	LOC285771 - hypothetical protein LOC285771 (GB: BF434539)	0.023
1559633_a_at	CHRM3/LOC730413 - cholinergic receptor, muscarinic 3 /// similar to cholinergic receptor, muscarinic 3 (GB: AK056349, RefSeq: NM_000740/XM_001123368/XM_001130695)	0.0227
218906_x_at	KLC2 - kinesin light chain 2 (GB: NM_022822, RefSeq: NM_022822/XM_001133878)	0.0226
203631_s_at	GPRC5B - G protein-coupled receptor, family C, group 5, member B (GB: AF202640, RefSeq: NM_016235)	0.0224
216651_s_at	GAD2 - glutamate decarboxylase 2 (pancreatic islets and brain, 65kDa) (GB: X69936, RefSeq: NM_000818)	0.0223
235977_at	LONRF2 - LON peptidase N-terminal domain and ring finger 2 (GB: BF433341, RefSeq: NM_198461)	0.0223
33767_at	NEFH - neurofilament, heavy polypeptide 200kDa (GB: X15306, RefSeq: NM_021076)	0.0219
241203_at	F09245 - unknown (GB: F09245)	0.0218
232067_at	C6orf168 - chromosome 6 open reading frame 168 (GB: BC004869, RefSeq: NM_032511)	0.0213
1553611_s_at	FLJ33790 - hypothetical protein FLJ33790 (GB: NM_173583, RefSeq: NM_001039548)	0.0211
217514_at	LOC147343 - Hypothetical protein LOC147343 (GB: BF509345)	0.0205
213066_at	RUSC2 - RUN and SH3 domain containing 2 (GB: AB002373, RefSeq: NM_014806)	0.019
214961_at	KIAA0774 - KIAA0774 (GB: AI818409, RefSeq: NM_001033602/NM_015233)	0.0188
239190_at	VRK3 - vaccinia related kinase 3 (GB: AI802331, RefSeq: NM_001025778/NM_016440)	0.0187
215025_at	NTRK3 - neurotrophic tyrosine kinase, receptor, type 3 (GB: S76476, RefSeq: NM_001007156/NM_001012338/NM_002530)	0.018
209693_at	ASTN2 - astrotactin 2 (GB: AF116574, RefSeq: NM_014010/NM_198186/NM_198187/NM_198188)	0.0178
233910_at	TMEFF2 - transmembrane protein with EGF-like and two follistatin-like domains 2 (GB: AL157430, RefSeq: NM_016192)	0.0177
217231_s_at	MAST1 - microtubule associated serine/threonine kinase 1 (GB: AD000092, RefSeq: NM_014975)	0.0176
1564339_a_at	CHRM3/LOC730413 - cholinergic receptor, muscarinic 3 /// similar to cholinergic receptor, muscarinic 3 (GB: AF279779, RefSeq: NM_000740/XM_001123368/XM_001130695)	0.0175
227427_at	GEFT - RAC/CDC42 exchange factor (GB: AI677902, RefSeq: NM_133483/NM_182947)	0.0173
211701_s_at	TRO - trophinin (GB: AF349720, RefSeq: NM_001039705/NM_016157/NM_177556)	0.0171
1561956_at	AF085947 - Full length insert cDNA clone YR73H03 (GB: AF085947)	0.0158
207135_at	HTR2A - 5-hydroxytryptamine (serotonin) receptor 2A (GB: NM_000621, RefSeq: NM_000621)	0.0158
238594_x_at	AI864441 - CDNA FLJ42958 fis, clone BRSTN2010750 (GB: AI864441)	0.0153
229118_at	W93705 - CDNA FLJ43362 fis, clone NT2RP7017365 (GB: W93705)	0.0152
204260_at	CHGB - chromogranin B (secretogranin 1) (GB: NM_001819, RefSeq: NM_001819)	0.015
227282_at	PCDH19 - protocadherin 19 (GB: AB037734, RefSeq: NM_020766)	0.0145
232305_at	HMGCLL1 - 3-hydroxymethyl-3-methylglutaryl-Coenzyme A lyase-like 1 (GB: AF131827, RefSeq: NM_001042406/NM_019036)	0.0143
213436_at	CNR1 - cannabinoid receptor 1 (brain) (GB: U73304, RefSeq: NM_016083/NM_033181)	0.0142
236166_at	LOC285147 - hypothetical protein LOC285147 (GB: AW195071)	0.0136
221065_s_at	CHST8 - carbohydrate (N-acetylgalactosamine 4-0) sulfotransferase 8 (GB: NM_022467, RefSeq: NM_022467)	0.0135
209781_s_at	KHDRBS3 - KH domain containing, RNA binding, signal transduction associated 3 (GB: AF069681, RefSeq: NM_006558)	0.0132
213479_at	NPTX2 - neuronal pentraxin II (GB: U26662, RefSeq: NM_002523)	0.0132
226809_at	FLJ30428/LOC730024 - similar to hypothetical protein A230046P18; cDNA sequence BC055759 /// similar to male sterility domain containing 1 (GB: AW188087, RefSeq: XM_496597/XR_015755)	0.0131
209968_s_at	NCAM1 - neural cell adhesion molecule 1 (GB: U63041, RefSeq: NM_000615/NM_001076682/NM_181351)	0.0126
1561255_at	BC040329 - CDNA clone IMAGE:4827712 (GB: BC040329)	0.0124
1570171_at	BC028133 - CDNA clone IMAGE:5200896 (GB: BC028133)	0.0124
204042_at	WASF3 - WAS protein family, member 3 (GB: AB020707, RefSeq: NM_006646)	0.0124
1568656_at	BC035156 - CDNA clone IMAGE:5265210 (GB: BC035156)	0.0118
205825_at	PCSK1 - proprotein convertase subtilisin/kexin type 1 (GB: NM_000439, RefSeq: NM_000439)	0.0115
228831_s_at	GNG7 - guanine nucleotide binding protein (G protein), gamma 7 (GB: AL039870, RefSeq: NM_052847)	0.0114
234303_s_at	GPR85 - G protein-coupled receptor 85 (GB: AL161959, RefSeq: NM_018970)	0.0106
228701_at	C8orf46 - chromosome 8 open reading frame 46 (GB: N22898, RefSeq: NM_152765)	0.0103
232102_at	METTL6 - Methyltransferase like 6 (GB: AK027185, RefSeq: NM_152396)	0.0103
1562608_at	BC037932 - CDNA clone IMAGE:5285165 (GB: BC037932)	0.0082
217280_x_at	LOC727729 - similar to gamma-aminobutyric acid (GABA) A receptor, alpha 5 (GB: AF061785, RefSeq: XM_001123369)	0.0079
240067_at	D60438 - unknown (GB: D60438)	0.0079
204685_s_at	ATP2B2 - ATPase, Ca++ transporting, plasma membrane 2 (GB: R52647, RefSeq: NM_001001331/NM_001683)	0.0077
213714_at	CACNB2 - calcium channel, voltage-dependent, beta 2 subunit (GB: AI040163, RefSeq: NM_000724/NM_201570/NM_201571/NM_201572/NM_201590/NM_201593/NM_201596/NM_201597)	0.0076
229978_at	LOC440338 - hypothetical gene supported by AJ002784 (GB: AU143918, RefSeq: XM_496115/XM_940659)	0.0074
207321_s_at	ABCB9 - ATP-binding cassette, sub-family B (MDR/TAP), member 9 (GB: NM_019625, RefSeq: NM_019624/NM_019625/NM_203444/NM_203445)	0.0069
218874_s_at	C6orf134 - chromosome 6 open reading frame 134 (GB: NM_024909, RefSeq: NM_001031722/NM_024909)	0.0065
235238_at	SHC4 - SHC (Src homology 2 domain containing) family, member 4 (GB: BF676462, RefSeq: NM_203349)	0.0065
210247_at	SYN2 - synapsin II (GB: AW139618, RefSeq: NM_003178/NM_133625)	0.0064
234024_at	CBLN4 - cerebellin 4 precursor (GB: AL117383, RefSeq: NM_080617)	0.0062
206144_at	MAGI1 - membrane associated guanylate kinase, WW and PDZ domain containing 1 (GB: NM_004742, RefSeq: NM_001033057/NM_004742/NM_015520)	0.0059
221261_x_at	MAGED4 - melanoma antigen family D, 4 (GB: NM_030801, RefSeq: NM_030801/NM_177535/NM_177537)	0.0059
219430_at	GPR137 - G protein-coupled receptor 137 (GB: NM_020155, RefSeq: NM_020155)	0.0058
230680_at	AA460967 - Transcribed locus (GB: AA460967)	0.0058
233865_at	AK000865 - CDNA FLJ10003 fis, clone HEMBA1000050 (GB: AK000865)	0.0058
205874_at	ITPKA - inositol 1,4,5-trisphosphate 3-kinase A (GB: NM_002220, RefSeq: NM_002220)	0.0057
239581_at	BE962832 - Full length insert cDNA clone YZ38E04 (GB: BE962832)	0.0056
202254_at	SIPA1L1 - Signal-induced proliferation-associated 1 like 1 (GB: AB007900, RefSeq: NM_015556)	0.0055
207800_at	AKAP5 - A kinase (PRKA) anchor protein 5 (GB: NM_004857, RefSeq: NM_004857)	0.0054
230593_at	N66584 - Transcribed locus (GB: N66584)	0.0053
221976_s_at	HDGFRP3 - Hepatoma-derived growth factor, related protein 3 (GB: AW207448, RefSeq: NM_016073)	0.0052
228935_at	SLC4A8 - solute carrier family 4, sodium bicarbonate cotransporter, member 8 (GB: AI570494, RefSeq: NM_001039960/NM_004858)	0.0052
213866_at	SAMD14 - sterile alpha motif domain containing 14 (GB: AL134453, RefSeq: NM_174920)	0.0051
228720_at	SORCS2 - sortilin-related VPS10 domain containing receptor 2 (GB: AB037750, RefSeq: NM_020777)	0.0049
234588_at	AL359574 - unknown (GB: AL359574)	0.003
203296_s_at	ATP1A2 - ATPase, Na+/K+ transporting, alpha 2 (+) polypeptide (GB: NM_000702, RefSeq: NM_000702)	0.0027
203889_at	SCG5 - secretogranin V (7B2 protein) (GB: NM_003020, RefSeq: NM_003020)	0.0026
236875_at	AI769477 - Transcribed locus (GB: AI769477)	0.0021
201462_at	SCRN1 - secernin 1 (GB: NM_014766, RefSeq: NM_014766)	0.0018
1553705_a_at	CHRM3 - cholinergic receptor, muscarinic 3 (GB: NM_000740, RefSeq: NM_000740/XM_001130695)	0.0015
233072_at	NTNG2 - netrin G2 (GB: AI348745, RefSeq: NM_032536)	0.0012
243722_at	PYDC1 - PYD (pyrin domain) containing 1 (GB: W73523, RefSeq: NM_152901)	0.0006
