# Supplementary material for: Genome-wide prediction and analysis of human tissue-selective genes using microarray expression data
Source: BMC Med Genomics. 2013 Jan 23;6(Suppl 1):S10. doi: 10.1186/1755-8794-6-S1-S10 (PMC3552705; doi:10.1186/1755-8794-6-S1-S10)
Supplement: Additional file 2 — List of liver-specific gene targets. The full list of candidate liver-specific genes identified in this study with positive scores. [file 1755-8794-6-S1-S10-S2.xls]

## Sheet: Additional file 2
Additional file 2. List of liver-specific gene targets.
Probe	Gene - Description	Score
206610_s_at	F11 - coagulation factor XI (plasma thromboplastin antecedent) (GB: NM_000128, RefSeq: NM_000128/NM_019559)	0.7869
1554491_a_at	SERPINC1 - serpin peptidase inhibitor, clade C (antithrombin), member 1 (GB: BC022309, RefSeq: NM_000488)	0.7737
219465_at	APOA2 - apolipoprotein A-II (GB: NM_001643, RefSeq: NM_001643)	0.7609
217512_at	BG398937 - unknown (GB: BG398937)	0.7559
207102_at	AKR1D1 - aldo-keto reductase family 1, member D1 (delta 4-3-ketosteroid-5-beta-reductase) (GB: NM_005989, RefSeq: NM_005989)	0.7466
207218_at	F9 - coagulation factor IX (plasma thromboplastic component, Christmas disease, hemophilia B) (GB: NM_000133, RefSeq: NM_000133)	0.725
210168_at	C6 - complement component 6 (GB: J05064, RefSeq: NM_000065)	0.7239
204987_at	ITIH2 - inter-alpha (globulin) inhibitor H2 (GB: NM_002216, RefSeq: NM_002216)	0.7191
209978_s_at	LPA/PLG - lipoprotein, Lp(a) /// plasminogen (GB: M74220, RefSeq: NM_000301/NM_005577/XM_941792)	0.7191
214069_at	ACSM2/LOC123876 - hypothetical protein LOC123876 /// acyl-CoA synthetase medium-chain family member 2 (GB: AA865601, RefSeq: NM_001010845/NM_182617/XM_001126353/XM_936869)	0.7099
206345_s_at	PON1 - paraoxonase 1 (GB: NM_000446, RefSeq: NM_000446)	0.7004
206651_s_at	CPB2 - carboxypeptidase B2 (plasma) (GB: NM_016413, RefSeq: NM_001872/NM_016413)	0.6959
241914_s_at	ACSM2/LOC123876/LOC647786 - hypothetical protein LOC123876 /// acyl-CoA synthetase medium-chain family member 2 /// similar to kidney-specific protein (KS) (GB: AA804293, RefSeq: NM_001010845/NM_182617/XM_001126353/XM_936851/XM_936869)	0.6945
206840_at	AFM - afamin (GB: NM_001133, RefSeq: NM_001133)	0.6846
206410_at	NR0B2 - nuclear receptor subfamily 0, group B, member 2 (GB: NM_021969, RefSeq: NM_021969)	0.6837
214842_s_at	ALB - albumin (GB: M12523, RefSeq: NM_000477)	0.6809
217319_x_at	CYP4A11/CYP4A22/LOC654164 - cytochrome P450, family 4, subfamily A, polypeptide 11 /// cytochrome P450, family 4, subfamily A, polypeptide 22 /// similar to cytochrome P450, family 4, subfamily A, polypeptide 22 (GB: AL135960, RefSeq: NM_000778/NM_001010969/XM_940223)	0.6772
242817_at	PGLYRP2 - peptidoglycan recognition protein 2 (GB: BE672390, RefSeq: NM_052890)	0.6765
207407_x_at	CYP4A11 - cytochrome P450, family 4, subfamily A, polypeptide 11 (GB: NM_000778, RefSeq: NM_000778)	0.6752
231398_at	SLC22A7 - solute carrier family 22 (organic anion transporter), member 7 (GB: AA777852, RefSeq: NM_006672/NM_153320)	0.6746
219803_at	ANGPTL3 - angiopoietin-like 3 (GB: NM_014495, RefSeq: NM_014495)	0.672
230931_at	AI694359 - Transcribed locus (GB: AI694359)	0.6709
219612_s_at	FGG - fibrinogen gamma chain (GB: NM_000509, RefSeq: NM_000509/NM_021870)	0.6568
206350_at	APCS - amyloid P component, serum (GB: NM_001639, RefSeq: NM_001639)	0.6561
207810_at	F13B - coagulation factor XIII, B polypeptide (GB: NM_001994, RefSeq: NM_001994)	0.6533
205650_s_at	FGA - fibrinogen alpha chain (GB: NM_021871, RefSeq: NM_000508/NM_021871)	0.6516
229596_at	AMDHD1 - amidohydrolase domain containing 1 (GB: AW271617, RefSeq: NM_152435)	0.6476
230602_at	ACMSD - aminocarboxymuconate semialdehyde decarboxylase (GB: AW025340, RefSeq: NM_138326)	0.647
206457_s_at	DIO1 - deiodinase, iodothyronine, type I (GB: NM_000792, RefSeq: NM_000792/NM_001039715/NM_001039716/NM_213593)	0.6441
231678_s_at	ADH4 - alcohol dehydrogenase 4 (class II), pi polypeptide (GB: AV651117, RefSeq: NM_000670)	0.6435
207185_at	SLC10A1 - solute carrier family 10 (sodium/bile acid cotransporter family), member 1 (GB: NM_003049, RefSeq: NM_003049)	0.6409
210587_at	INHBE - inhibin, beta E (GB: BC005161, RefSeq: NM_031479)	0.6396
214465_at	ORM1/ORM2 - orosomucoid 1 /// orosomucoid 2 (GB: NM_000608, RefSeq: NM_000607/NM_000608)	0.6336
208209_s_at	C4BPB - complement component 4 binding protein, beta (GB: NM_000716, RefSeq: NM_000716/NM_001017364/NM_001017365/NM_001017366/NM_001017367)	0.6334
210328_at	GNMT - glycine N-methyltransferase (GB: AF101477, RefSeq: NM_018960)	0.6332
204965_at	GC - group-specific component (vitamin D binding protein) (GB: NM_000583, RefSeq: NM_000583)	0.6288
205939_at	CYP3A7 - cytochrome P450, family 3, subfamily A, polypeptide 7 (GB: NM_000765, RefSeq: NM_000765)	0.6259
205108_s_at	APOB - apolipoprotein B (including Ag(x) antigen) (GB: NM_000384, RefSeq: NM_000384)	0.6255
210888_s_at	ITIH1 - inter-alpha (globulin) inhibitor H1 (GB: AF116713, RefSeq: NM_002215)	0.6195
205576_at	SERPIND1 - serpin peptidase inhibitor, clade D (heparin cofactor), member 1 (GB: NM_000185, RefSeq: NM_000185)	0.6189
206259_at	PROC - protein C (inactivator of coagulation factors Va and VIIIa) (GB: NM_000312, RefSeq: NM_000312)	0.6173
215559_at	ABCC6 - ATP-binding cassette, sub-family C (CFTR/MRP), member 6 (GB: AI074459, RefSeq: NM_001079528/NM_001171/XM_001125860)	0.6171
1565228_s_at	ALB - albumin (GB: D16931, RefSeq: NM_000477)	0.617
214261_s_at	ADH6 - alcohol dehydrogenase 6 (class V) (GB: H71135, RefSeq: NM_000672)	0.6162
207256_at	MBL2 - mannose-binding lectin (protein C) 2, soluble (opsonic defect) (GB: NM_000242, RefSeq: NM_000242)	0.6159
206867_at	GCKR - glucokinase (hexokinase 4) regulator (GB: NM_001486, RefSeq: NM_001486)	0.6149
207201_s_at	SLC22A1 - solute carrier family 22 (organic cation transporter), member 1 (GB: NM_003057, RefSeq: NM_003057/NM_153187)	0.613
227794_at	GLYATL1 - glycine-N-acyltransferase-like 1 (GB: BF432254, RefSeq: NM_080661)	0.613
206753_at	RDH16 - retinol dehydrogenase 16 (all-trans) (GB: AF086735, RefSeq: NM_003708)	0.6108
206065_s_at	DPYS - dihydropyrimidinase (GB: NM_001385, RefSeq: NM_001385)	0.6098
207097_s_at	SLC17A2 - solute carrier family 17 (sodium phosphate), member 2 (GB: NM_005835, RefSeq: NM_005835)	0.6039
205041_s_at	ORM1/ORM2 - orosomucoid 1 /// orosomucoid 2 (GB: NM_000607, RefSeq: NM_000607/NM_000608)	0.6006
211298_s_at	ALB - albumin (GB: AF116645, RefSeq: NM_000477)	0.6001
220507_s_at	UPB1 - ureidopropionase, beta (GB: NM_016327, RefSeq: NM_016327)	0.5998
219466_s_at	APOA2 - apolipoprotein A-II (GB: NM_001643, RefSeq: NM_001643)	0.598
240598_at	AI076358 - unknown (GB: AI076358)	0.5974
216238_s_at	FGB - fibrinogen beta chain (GB: BG545288, RefSeq: NM_005141)	0.5964
228844_at	SLC13A5 - solute carrier family 13 (sodium-dependent citrate transporter), member 5 (GB: AI797218, RefSeq: NM_177550)	0.5943
216223_at	CPN2 - carboxypeptidase N, polypeptide 2 (GB: J05158, RefSeq: NM_001080513/XM_925798/XM_942072)	0.592
208470_s_at	HP/HPR - haptoglobin /// haptoglobin-related protein (GB: NM_020995, RefSeq: NM_005143/NM_020995)	0.5906
214478_at	SPP2 - secreted phosphoprotein 2, 24kDa (GB: NM_006944, RefSeq: NM_006944)	0.5902
206979_at	C8B - complement component 8, beta polypeptide (GB: NM_000066, RefSeq: NM_000066)	0.5898
224244_s_at	APOA5 - apolipoprotein A-V (GB: AF202890, RefSeq: NM_052968)	0.5898
37020_at	CRP - C-reactive protein, pentraxin-related (GB: X56692, RefSeq: NM_000567)	0.5892
206727_at	C9 - complement component 9 (GB: K02766, RefSeq: NM_001737)	0.5848
206755_at	CYP2B6 - cytochrome P450, family 2, subfamily B, polypeptide 6 (GB: NM_000767, RefSeq: NM_000767)	0.5816
206155_at	ABCC2 - ATP-binding cassette, sub-family C (CFTR/MRP), member 2 (GB: NM_000392, RefSeq: NM_000392)	0.5814
206325_at	SERPINA6 - serpin peptidase inhibitor, clade A (alpha-1 antiproteinase, antitrypsin), member 6 (GB: NM_001756, RefSeq: NM_001756)	0.5798
204988_at	FGB - fibrinogen beta chain (GB: NM_005141, RefSeq: NM_005141)	0.5789
206305_s_at	C8A - complement component 8, alpha polypeptide (GB: NM_000562, RefSeq: NM_000562)	0.5786
214621_at	GYS2 - glycogen synthase 2 (liver) (GB: S70004, RefSeq: NM_021957)	0.5782
206354_at	SLCO1B3 - solute carrier organic anion transporter family, member 1B3 (GB: NM_019844, RefSeq: NM_019844)	0.5766
206913_at	BAAT - bile acid Coenzyme A: amino acid N-acyltransferase (glycine N-choloyltransferase) (GB: NM_001701, RefSeq: NM_001701)	0.5721
214910_s_at	APOM - apolipoprotein M (GB: AF161454, RefSeq: NM_019101)	0.5718
204551_s_at	AHSG - alpha-2-HS-glycoprotein (GB: NM_001622, RefSeq: NM_001622)	0.571
208596_s_at	UGT1A1/UGT1A10/UGT1A3/UGT1A4/UGT1A5/UGT1A6/UGT1A7/UGT1A8/UGT1A9 - UDP glucuronosyltransferase 1 family, polypeptide A10 /// UDP glucuronosyltransferase 1 family, polypeptide A8 /// UDP glucuronosyltransferase 1 family, polypeptide A7 /// UDP glucuronosyltransferase 1 family, polypeptide A6 /// UDP glucuronosyltransferase 1 family, polypeptide A5 /// UDP glucuronosyltransferase 1 family, polypepti…	0.5682
1556388_a_at	AK096143 - CDNA FLJ38824 fis, clone LIVER2008945 (GB: AK096143)	0.568
205719_s_at	PAH - phenylalanine hydroxylase (GB: NM_000277, RefSeq: NM_000277)	0.5677
227695_at	GLYATL1 - glycine-N-acyltransferase-like 1 (GB: AW024547, RefSeq: NM_080661)	0.566
208147_s_at	CYP2C8 - cytochrome P450, family 2, subfamily C, polypeptide 8 (GB: NM_030878, RefSeq: NM_000770)	0.5637
210619_s_at	HYAL1 - hyaluronoglucosaminidase 1 (GB: AF173154, RefSeq: NM_007312/NM_033159/NM_153281/NM_153282/NM_153283/NM_153284/NM_153285/NM_153286)	0.5632
206119_at	BHMT - betaine-homocysteine methyltransferase (GB: NM_001713, RefSeq: NM_001713)	0.5629
224300_x_at	FTCD - formiminotransferase cyclodeaminase (GB: AF289024, RefSeq: NM_006657/NM_206965)	0.5624
206505_at	UGT2B4 - UDP glucuronosyltransferase 2 family, polypeptide B4 (GB: NM_021139, RefSeq: NM_021139)	0.5584
228621_at	HFE2 - hemochromatosis type 2 (juvenile) (GB: AA948096, RefSeq: NM_145277/NM_202004/NM_213652/NM_213653)	0.557
206054_at	KNG1 - kininogen 1 (GB: NM_000893, RefSeq: NM_000893)	0.5543
235904_at	UGT3A1 - UDP glycosyltransferase 3 family, polypeptide A1 (GB: AL135700, RefSeq: NM_152404)	0.5526
238160_at	ACOT12 - acyl-CoA thioesterase 12 (GB: R06750, RefSeq: NM_130767)	0.5503
220604_x_at	FTCD - formiminotransferase cyclodeaminase (GB: NM_006657, RefSeq: NM_006657/NM_206965)	0.5486
223979_x_at	FTCD - formiminotransferase cyclodeaminase (GB: AF289022, RefSeq: NM_006657/NM_206965)	0.5482
223702_x_at	FTCD - formiminotransferase cyclodeaminase (GB: AF169017, RefSeq: NM_006657/NM_206965)	0.5474
220951_s_at	ACF - apobec-1 complementation factor (GB: NM_014576, RefSeq: NM_014576/NM_138932/NM_138933)	0.5449
224243_at	APOA5 - apolipoprotein A-V (GB: AF202889, RefSeq: NM_052968)	0.5435
214420_s_at	CYP2C9 - Cytochrome P450, family 2, subfamily C, polypeptide 9 (GB: AV657878, RefSeq: NM_000771)	0.5425
217558_at	CYP2C9 - cytochrome P450, family 2, subfamily C, polypeptide 9 (GB: BE971373, RefSeq: NM_000771)	0.5401
235915_at	R88990 - unknown (GB: R88990)	0.5373
214837_at	ALB - albumin (GB: M12523, RefSeq: NM_000477)	0.5338
230554_at	LOC123876 - hypothetical protein LOC123876 (GB: AV696234, RefSeq: NM_001010845/XM_936869)	0.5322
205675_at	MTTP - microsomal triglyceride transfer protein (GB: AI623321, RefSeq: NM_000253)	0.5294
243669_s_at	PRAP1 - proline-rich acidic protein 1 (GB: AA502331, RefSeq: NM_145202)	0.5289
208034_s_at	PROZ - protein Z, vitamin K-dependent plasma glycoprotein (GB: NM_003891, RefSeq: NM_003891)	0.5262
206010_at	HABP2 - hyaluronan binding protein 2 (GB: NM_004132, RefSeq: NM_004132)	0.5235
206292_s_at	SULT2A1 - sulfotransferase family, cytosolic, 2A, dehydroepiandrosterone (DHEA)-preferring, member 1 (GB: NM_003167, RefSeq: NM_003167)	0.5231
219954_s_at	GBA3 - glucosidase, beta, acid 3 (cytosolic) (GB: NM_020973, RefSeq: NM_020973)	0.5214
210324_at	C8G - complement component 8, gamma polypeptide (GB: M17263, RefSeq: NM_000606)	0.5203
1431_at	CYP2E1 - cytochrome P450, family 2, subfamily E, polypeptide 1 (GB: J02843, RefSeq: NM_000773)	0.5202
231009_at	PLA2G12B - phospholipase A2, group XIIB (GB: BF939574, RefSeq: NM_032562)	0.5191
216661_x_at	CYP2C9 - Cytochrome P450, family 2, subfamily C, polypeptide 9 (GB: M15331, RefSeq: NM_000771)	0.5182
1555612_s_at	G6PC - glucose-6-phosphatase, catalytic subunit (GB: BC020700, RefSeq: NM_000151)	0.5173
206340_at	NR1H4 - nuclear receptor subfamily 1, group H, member 4 (GB: NM_005123, RefSeq: NM_005123)	0.5169
205753_at	CRP - C-reactive protein, pentraxin-related (GB: NM_000567, RefSeq: NM_000567)	0.5158
243562_at	BE326951 - unknown (GB: BE326951)	0.5157
210929_s_at	AHSG - alpha-2-HS-glycoprotein (GB: AF130057, RefSeq: NM_001622)	0.5152
1554533_at	C2 - complement component 2 (GB: BC029781, RefSeq: NM_000063)	0.5131
204934_s_at	HPN - hepsin (transmembrane protease, serine 1) (GB: NM_002151, RefSeq: NM_002151/NM_182983)	0.5128
241547_at	H57166 - MRNA; cDNA DKFZp779G2222 (from clone DKFZp779G2222) (GB: H57166)	0.5101
235856_at	AI660245 - Transcribed locus, moderately similar to XP_001162191.1 complement component 4A isoform 2 [Pan troglodytes] (GB: AI660245)	0.5095
223820_at	RBP5 - retinol binding protein 5, cellular (GB: AY007436, RefSeq: NM_031491)	0.5093
229229_at	AGXT2 - alanine-glyoxylate aminotransferase 2 (GB: AJ292204, RefSeq: NM_031900)	0.5091
206541_at	KLKB1 - kallikrein B, plasma (Fletcher factor) 1 (GB: NM_000892, RefSeq: NM_000892)	0.508
230716_at	LOC285733 - hypothetical protein LOC285733 (GB: AI935557, RefSeq: XM_379432/XM_944838)	0.506
237350_at	LOC143941 - similar to CDNA sequence BC021608 (GB: AW027968, RefSeq: NM_001080441/XM_084672/XM_940353)	0.5048
206256_at	CPN1 - carboxypeptidase N, polypeptide 1 (GB: NM_001308, RefSeq: NM_001308)	0.5031
237410_x_at	H66658 - Transcribed locus (GB: H66658)	0.5024
207200_at	OTC - ornithine carbamoyltransferase (GB: NM_000531, RefSeq: NM_000531)	0.5021
209977_at	PLG - plasminogen (GB: M74220, RefSeq: NM_000301)	0.5007
208471_at	HPR - haptoglobin-related protein (GB: NM_020995, RefSeq: NM_020995)	0.4995
207883_s_at	TFR2 - transferrin receptor 2 (GB: NM_003227, RefSeq: NM_003227)	0.4986
221159_at	NM_016414 - unknown (GB: NM_016414)	0.497
224299_x_at	FTCD - formiminotransferase cyclodeaminase (GB: AF289023, RefSeq: NM_006657/NM_206965)	0.4945
216058_s_at	CYP2C19 - cytochrome P450, family 2, subfamily C, polypeptide 19 (GB: X65962, RefSeq: NM_000769)	0.4905
230318_at	SERPINA1 - Serpin peptidase inhibitor, clade A (alpha-1 antiproteinase, antitrypsin), member 1 (GB: T62088, RefSeq: NM_000295/NM_001002235/NM_001002236)	0.4904
217564_s_at	CPS1 - carbamoyl-phosphate synthetase 1, mitochondrial (GB: W80357, RefSeq: NM_001875)	0.4879
89977_at	FLJ20581 - hypothetical protein FLJ20581 (GB: AI733019, RefSeq: NM_017888)	0.4873
243483_at	TRPM8 - transient receptor potential cation channel, subfamily M, member 8 (GB: AI272941, RefSeq: NM_024080)	0.4872
207041_at	MASP2 - mannan-binding lectin serine peptidase 2 (GB: NM_006610, RefSeq: NM_006610/NM_139208)	0.4868
206024_at	HPD - 4-hydroxyphenylpyruvate dioxygenase (GB: NM_002150, RefSeq: NM_002150)	0.4867
220061_at	FLJ20581 - hypothetical protein FLJ20581 (GB: NM_017888, RefSeq: NM_017888)	0.4866
217238_s_at	ALDOB - aldolase B, fructose-bisphosphate (GB: AK026411, RefSeq: NM_000035)	0.4851
220383_at	ABCG5 - ATP-binding cassette, sub-family G (WHITE), member 5 (sterolin 1) (GB: NM_022436, RefSeq: NM_022436)	0.4845
206606_at	LIPC - lipase, hepatic (GB: NM_000236, RefSeq: NM_000236)	0.4826
220554_at	SLC22A7 - solute carrier family 22 (organic anion transporter), member 7 (GB: NM_006672, RefSeq: NM_006672/NM_153320)	0.4808
207820_at	ADH1A - alcohol dehydrogenase 1A (class I), alpha polypeptide (GB: NM_000667, RefSeq: NM_000667)	0.4794
220786_s_at	SLC38A4 - solute carrier family 38, member 4 (GB: NM_018018, RefSeq: NM_018018)	0.4794
1554375_a_at	NR1H4 - nuclear receptor subfamily 1, group H, member 4 (GB: AF478446, RefSeq: NM_005123)	0.4769
207819_s_at	ABCB4 - ATP-binding cassette, sub-family B (MDR/TAP), member 4 (GB: NM_000443, RefSeq: NM_000443/NM_018849/NM_018850)	0.4737
223579_s_at	APOB - apolipoprotein B (including Ag(x) antigen) (GB: AF119905, RefSeq: NM_000384)	0.4725
204973_at	GJB1 - gap junction protein, beta 1, 32kDa (GB: NM_000166, RefSeq: NM_000166/NM_001097642)	0.4715
209976_s_at	CYP2E1 - cytochrome P450, family 2, subfamily E, polypeptide 1 (GB: AF182276, RefSeq: NM_000773)	0.4712
205682_x_at	APOM - apolipoprotein M (GB: NM_019101, RefSeq: NM_019101)	0.4685
207544_s_at	ADH6 - alcohol dehydrogenase 6 (class V) (GB: NM_000672, RefSeq: NM_000672)	0.4685
206916_x_at	TAT - tyrosine aminotransferase (GB: NM_000353, RefSeq: NM_000353)	0.4661
207202_s_at	NR1I2 - nuclear receptor subfamily 1, group I, member 2 (GB: NM_003889, RefSeq: NM_003889/NM_022002/NM_033013)	0.4656
231790_at	DMGDH - dimethylglycine dehydrogenase (GB: AA676742, RefSeq: NM_013391)	0.4644
214421_x_at	CYP2C9 - cytochrome P450, family 2, subfamily C, polypeptide 9 (GB: AV652420, RefSeq: NM_000771)	0.4641
214308_s_at	HGD - homogentisate 1,2-dioxygenase (homogentisate oxidase) (GB: AI478172, RefSeq: NM_000187/XM_001123365/XM_001125853/XM_001125869/XM_001125882/XM_930683)	0.4638
1559065_a_at	CLEC4G - C-type lectin superfamily 4, member G (GB: BC039679, RefSeq: NM_198492)	0.4615
209660_at	TTR - transthyretin (prealbumin, amyloidosis type I) (GB: AF162690, RefSeq: NM_000371)	0.4615
210215_at	TFR2 - transferrin receptor 2 (GB: AF067864, RefSeq: NM_003227)	0.4605
205866_at	FCN3 - ficolin (collagen/fibrinogen domain containing) 3 (Hakata antigen) (GB: NM_003665, RefSeq: NM_003665/NM_173452)	0.4593
205649_s_at	FGA - fibrinogen alpha chain (GB: NM_000508, RefSeq: NM_000508/NM_021871)	0.4571
239860_at	AI311917 - LP2209 (GB: AI311917)	0.4548
231156_at	AW242782 - Transcribed locus, strongly similar to XP_520788.2 RecQ protein-like [Pan troglodytes] (GB: AW242782)	0.4531
230772_at	AA639753 - Transcribed locus (GB: AA639753)	0.453
211652_s_at	LBP - lipopolysaccharide binding protein (GB: M35533, RefSeq: NM_004139)	0.4511
205082_s_at	AOX1 - aldehyde oxidase 1 (GB: AB046692, RefSeq: NM_001159)	0.4504
220801_s_at	HAO2 - hydroxyacid oxidase 2 (long chain) (GB: NM_016527, RefSeq: NM_001005783/NM_016527)	0.45
205894_at	ARSE - arylsulfatase E (chondrodysplasia punctata 1) (GB: NM_000047, RefSeq: NM_000047)	0.4465
1552569_a_at	RTP3 - receptor (chemosensory) transporter protein 3 (GB: NM_031440, RefSeq: NM_031440)	0.4456
205695_at	SDS - serine dehydratase (GB: NM_006843, RefSeq: NM_006843)	0.4456
205999_x_at	CYP3A4 - cytochrome P450, family 3, subfamily A, polypeptide 4 (GB: AF182273, RefSeq: NM_017460)	0.4452
1555854_at	AA594609 - Transcribed locus (GB: AA594609)	0.4433
205820_s_at	APOC3 - apolipoprotein C-III (GB: NM_000040, RefSeq: NM_000040)	0.4429
231704_at	CYP3A4 - Cytochrome P450, family 3, subfamily A, polypeptide 4 (GB: AV650252, RefSeq: NM_017460)	0.4379
231037_at	AA004300 - CDNA FLJ26031 fis, clone PNC08078 (GB: AA004300)	0.4366
232325_at	AA693817 - MRNA full length insert cDNA clone EUROIMAGE 196784 (GB: AA693817)	0.4354
231691_at	LOC388503 - similar to Complement C3 precursor (GB: AV700829, RefSeq: NM_001013640)	0.4349
236652_at	LOC149703 - hypothetical protein LOC149703 (GB: AW299927)	0.4349
205755_at	ITIH3 - inter-alpha (globulin) inhibitor H3 (GB: NM_002217, RefSeq: NM_002217)	0.4347
215125_s_at	UGT1A1/UGT1A10/UGT1A3/UGT1A4/UGT1A5/UGT1A6/UGT1A7/UGT1A8/UGT1A9 - UDP glucuronosyltransferase 1 family, polypeptide A10 /// UDP glucuronosyltransferase 1 family, polypeptide A8 /// UDP glucuronosyltransferase 1 family, polypeptide A7 /// UDP glucuronosyltransferase 1 family, polypeptide A6 /// UDP glucuronosyltransferase 1 family, polypeptide A5 /// UDP glucuronosyltransferase 1 family, polypepti…	0.4346
239380_at	C5orf27 - chromosome 5 open reading frame 27 (GB: AI190413, RefSeq: NM_175616)	0.4337
206754_s_at	CYP2B7P1 - cytochrome P450, family 2, subfamily B, polypeptide 7 pseudogene 1 (GB: NM_000767, RefSeq: NR_001278)	0.4326
204704_s_at	ALDOB - aldolase B, fructose-bisphosphate (GB: BF195998, RefSeq: NM_000035)	0.4325
204999_s_at	ATF5 - activating transcription factor 5 (GB: BC005174, RefSeq: NM_012068)	0.4325
206094_x_at	UGT1A6 - UDP glucuronosyltransferase 1 family, polypeptide A6 (GB: NM_001072, RefSeq: NM_001072/NM_205862)	0.4272
229372_at	GOLT1A - golgi transport 1 homolog A (S. cerevisiae) (GB: AW299924, RefSeq: NM_198447)	0.4268
217583_at	PAH - phenylalanine hydroxylase (GB: BG433489, RefSeq: NM_000277)	0.4202
214413_at	TAT - Tyrosine aminotransferase (GB: AV647713, RefSeq: NM_000353)	0.4195
207298_at	SLC17A3 - solute carrier family 17 (sodium phosphate), member 3 (GB: NM_006632, RefSeq: NM_006632)	0.4133
220017_x_at	CYP2C9 - cytochrome P450, family 2, subfamily C, polypeptide 9 (GB: NM_000771, RefSeq: NM_000771)	0.4133
207330_at	PZP - pregnancy-zone protein (GB: NM_002864, RefSeq: NM_002864)	0.4111
213695_at	PON3 - paraoxonase 3 (GB: L48516, RefSeq: NM_000940)	0.4109
229432_at	NAGS - N-acetylglutamate synthase (GB: AV696264, RefSeq: NM_153006)	0.4097
239093_at	C10orf65 - chromosome 10 open reading frame 65 (GB: BG165743, RefSeq: NM_138413)	0.4083
220496_at	CLEC1B - C-type lectin domain family 1, member B (GB: NM_016509, RefSeq: NM_016509)	0.4043
210049_at	SERPINC1 - serpin peptidase inhibitor, clade C (antithrombin), member 1 (GB: D29832, RefSeq: NM_000488)	0.404
214461_at	LBP - lipopolysaccharide binding protein (GB: NM_004139, RefSeq: NM_004139)	0.4037
210798_x_at	MASP2 - mannan-binding lectin serine peptidase 2 (GB: AB008047, RefSeq: NM_006610/NM_139208)	0.4022
216687_x_at	UGT2B15 - UDP glucuronosyltransferase 2 family, polypeptide B15 (GB: U06641, RefSeq: NM_001076)	0.4016
210143_at	ANXA10 - annexin A10 (GB: AF196478, RefSeq: NM_007193)	0.4015
1560102_at	AL832685 - MRNA; cDNA DKFZp313C2134 (from clone DKFZp313C2134) (GB: AL832685)	0.3998
207584_at	LPA - lipoprotein, Lp(a) (GB: NM_005577, RefSeq: NM_005577/XM_941792)	0.3985
220148_at	ALDH8A1 - aldehyde dehydrogenase 8 family, member A1 (GB: NM_022568, RefSeq: NM_022568/NM_170771)	0.3983
224043_s_at	UPB1 - ureidopropionase, beta (GB: AF163312, RefSeq: NM_016327)	0.3976
205969_at	AADAC - arylacetamide deacetylase (esterase) (GB: NM_001086, RefSeq: NM_001086)	0.3958
206514_s_at	CYP4F2/CYP4F3 - cytochrome P450, family 4, subfamily F, polypeptide 3 /// cytochrome P450, family 4, subfamily F, polypeptide 2 (GB: D12620, RefSeq: NM_000896/NM_001082)	0.3956
206535_at	SLC2A2 - solute carrier family 2 (facilitated glucose transporter), member 2 (GB: NM_000340, RefSeq: NM_000340)	0.3952
222943_at	GBA3 - glucosidase, beta, acid 3 (cytosolic) (GB: AW235567, RefSeq: NM_020973)	0.3947
205654_at	C4BPA - complement component 4 binding protein, alpha (GB: NM_000715, RefSeq: NM_000715)	0.3921
210289_at	NAT8 - N-acetyltransferase 8 (GB: AB013094, RefSeq: NM_003960)	0.3914
206293_at	SULT2A1 - sulfotransferase family, cytosolic, 2A, dehydroepiandrosterone (DHEA)-preferring, member 1 (GB: U08024, RefSeq: NM_003167)	0.3904
231562_at	APOC2 - Apolipoprotein C-II (GB: AV653766, RefSeq: NM_000483)	0.3878
1555345_at	SLC38A4 - solute carrier family 38, member 4 (GB: AF193836, RefSeq: NM_018018)	0.3872
208367_x_at	CYP3A4 - cytochrome P450, family 3, subfamily A, polypeptide 4 (GB: NM_000776, RefSeq: NM_017460)	0.3849
205998_x_at	CYP3A4 - cytochrome P450, family 3, subfamily A, polypeptide 4 (GB: NM_017460, RefSeq: NM_017460)	0.3807
1555553_a_at	SLC22A7 - solute carrier family 22 (organic anion transporter), member 7 (GB: BC017963, RefSeq: NM_006672/NM_153320)	0.3799
205943_at	TDO2 - tryptophan 2,3-dioxygenase (GB: NM_005651, RefSeq: NM_005651)	0.3784
228143_at	AI684991 - unknown (GB: AI684991)	0.3758
227174_at	WDR72 - WD repeat domain 72 (GB: Z98443, RefSeq: NM_182758)	0.3748
214282_at	AA191647 - Primary hepatoblastoma cDNA, clone:HMFN1050, full insert sequence (GB: AA191647)	0.3738
230309_at	BE876610 - Transcribed locus (GB: BE876610)	0.3714
207421_at	CA5A - carbonic anhydrase VA, mitochondrial (GB: NM_001739, RefSeq: NM_001739)	0.3697
210521_s_at	FETUB - fetuin B (GB: AB017551, RefSeq: NM_014375)	0.3667
223605_at	SLC25A18 - solute carrier family 25 (mitochondrial carrier), member 18 (GB: AY008285, RefSeq: NM_031481)	0.3661
207354_at	CCL16 - chemokine (C-C motif) ligand 16 (GB: NM_004590, RefSeq: NM_004590)	0.3657
209309_at	AZGP1 - alpha-2-glycoprotein 1, zinc-binding (GB: D90427, RefSeq: NM_001185)	0.3651
209975_at	CYP2E1 - cytochrome P450, family 2, subfamily E, polypeptide 1 (GB: AF182276, RefSeq: NM_000773)	0.3628
239652_at	AI888057 - Transcribed locus (GB: AI888057)	0.3626
211843_x_at	CYP3A7 - cytochrome P450, family 3, subfamily A, polypeptide 7 (GB: AF315325, RefSeq: NM_000765)	0.3618
205477_s_at	AMBP - alpha-1-microglobulin/bikunin precursor (GB: NM_001633, RefSeq: NM_001633)	0.3611
211357_s_at	ALDOB - aldolase B, fructose-bisphosphate (GB: BC005314, RefSeq: NM_000035)	0.3589
208607_s_at	SAA1/SAA2 - serum amyloid A1 /// serum amyloid A2 (GB: NM_030754, RefSeq: NM_000331/NM_030754/NM_199161)	0.3582
211682_x_at	UGT2B28 - UDP glucuronosyltransferase 2 family, polypeptide B28 (GB: AF177272, RefSeq: NM_053039)	0.3553
214307_at	HGD - homogentisate 1,2-dioxygenase (homogentisate oxidase) (GB: AI478172, RefSeq: NM_000187/XM_001123365/XM_001125853/XM_001125869/XM_001125882/XM_930683)	0.3551
221008_s_at	AGXT2L1 - alanine-glyoxylate aminotransferase 2-like 1 (GB: NM_031279, RefSeq: NM_031279)	0.3527
217014_s_at	AZGP1/LOC646282 - alpha-2-glycoprotein 1, zinc-binding /// similar to alpha-2-glycoprotein 1, zinc (GB: AC004522, RefSeq: NM_001185/XR_017216)	0.3522
205221_at	HGD - homogentisate 1,2-dioxygenase (homogentisate oxidase) (GB: NM_000187, RefSeq: NM_000187/XM_001123365/XM_001125853/XM_001125869/XM_001125882/XM_930683)	0.3494
206262_at	ADH1A/ADH1B/ADH1C - alcohol dehydrogenase 1A (class I), alpha polypeptide /// alcohol dehydrogenase IB (class I), beta polypeptide /// alcohol dehydrogenase 1C (class I), gamma polypeptide (GB: NM_000669, RefSeq: NM_000667/NM_000668/NM_000669)	0.3492
211028_s_at	KHK - ketohexokinase (fructokinase) (GB: BC006233, RefSeq: NM_000221/NM_006488)	0.3484
227055_at	METTL7B - methyltransferase like 7B (GB: AI827972, RefSeq: NM_152637)	0.3464
205141_at	ANG - angiogenin, ribonuclease, RNase A family, 5 (GB: NM_001145, RefSeq: NM_001097577/NM_001145)	0.346
221605_s_at	PIPOX - pipecolic acid oxidase (GB: AF136970, RefSeq: NM_016518)	0.3447
1559573_at	AK096134 - CDNA FLJ38815 fis, clone LIVER2007548 (GB: AK096134)	0.3435
217504_at	ABCA6 - ATP-binding cassette, sub-family A (ABC1), member 6 (GB: AA099357, RefSeq: NM_080284)	0.3413
232721_at	TRIM55 - tripartite motif-containing 55 (GB: N55756, RefSeq: NM_033058/NM_184085/NM_184086/NM_184087)	0.341
229777_at	CLRN3 - clarin 3 (GB: AA863031, RefSeq: NM_152311)	0.3398
242119_at	AW451938 - unknown (GB: AW451938)	0.3384
205500_at	C5 - complement component 5 (GB: NM_001735, RefSeq: NM_001735)	0.3374
1566134_at	CARHSP1 - Calcium regulated heat stable protein 1, 24kDa (GB: AL832316, RefSeq: NM_001042476/NM_014316)	0.3347
229230_at	OSTalpha - organic solute transporter alpha (GB: AA702685, RefSeq: NM_152672)	0.334
205302_at	IGFBP1 - insulin-like growth factor binding protein 1 (GB: NM_000596, RefSeq: NM_000596/NM_001013029)	0.3302
223699_at	CNDP1 - carnosine dipeptidase 1 (metallopeptidase M20 family) (GB: BC004271, RefSeq: NM_032649)	0.3242
214419_s_at	CYP2C9 - Cytochrome P450, family 2, subfamily C, polypeptide 9 (GB: AV646536, RefSeq: NM_000771)	0.3239
217073_x_at	APOA1 - apolipoprotein A-I (GB: X02162, RefSeq: NM_000039)	0.323
216025_x_at	CYP2C19/CYP2C9 - cytochrome P450, family 2, subfamily C, polypeptide 19 /// cytochrome P450, family 2, subfamily C, polypeptide 9 (GB: M21940, RefSeq: NM_000769/NM_000771)	0.3229
210481_s_at	CLEC4M - C-type lectin domain family 4, member M (GB: AF245219, RefSeq: NM_014257/NM_214675/NM_214676/NM_214677/NM_214678/NM_214679/XM_001133408)	0.3186
219902_at	BHMT2 - betaine-homocysteine methyltransferase 2 (GB: NM_017614, RefSeq: NM_017614)	0.3181
242496_at	T57776 - CDNA FLJ23728 fis, clone HEP14243 (GB: T57776)	0.3169
238518_x_at	GLYCTK - glycerate kinase (GB: AI239772, RefSeq: NM_145262)	0.3157
206242_at	TM4SF5 - transmembrane 4 L six family member 5 (GB: NM_003963, RefSeq: NM_003963)	0.315
205311_at	DDC - dopa decarboxylase (aromatic L-amino acid decarboxylase) (GB: NM_000790, RefSeq: NM_000790/NM_001082971)	0.3149
228463_at	FOXA3 - forkhead box A3 (GB: R99562, RefSeq: NM_004497)	0.3107
204705_x_at	ALDOB - aldolase B, fructose-bisphosphate (GB: NM_000035, RefSeq: NM_000035)	0.3054
228219_s_at	UPB1 - ureidopropionase, beta (GB: AI770035, RefSeq: NM_016327)	0.3044
206797_at	NAT2 - N-acetyltransferase 2 (arylamine N-acetyltransferase) (GB: NM_000015, RefSeq: NM_000015)	0.3042
243015_at	CYP3A5 - cytochrome P450, family 3, subfamily A, polypeptide 5 (GB: AW964006, RefSeq: NM_000777)	0.3037
241915_at	ACSM2/LOC123876/LOC647786 - hypothetical protein LOC123876 /// acyl-CoA synthetase medium-chain family member 2 /// similar to kidney-specific protein (KS) (GB: AA804293, RefSeq: NM_001010845/NM_182617/XM_001126353/XM_936851/XM_936869)	0.3018
244276_at	KLB - klotho beta (GB: AI668605, RefSeq: NM_175737)	0.3001
1555175_a_at	PBLD - phenazine biosynthesis-like protein domain containing (GB: BC009738, RefSeq: NM_001033083/NM_022129)	0.3
209614_at	ADH1A/ADH1B/ADH1C - alcohol dehydrogenase 1A (class I), alpha polypeptide /// alcohol dehydrogenase IB (class I), beta polypeptide /// alcohol dehydrogenase 1C (class I), gamma polypeptide (GB: AF153821, RefSeq: NM_000667/NM_000668/NM_000669)	0.2999
236205_at	ABCC6P1 - ATP-binding cassette, sub-family C, member 6 pseudogene 1 (GB: AW300488, RefSeq: XM_001129161)	0.2978
230914_at	HNF4A - hepatocyte nuclear factor 4, alpha (GB: AI032108, RefSeq: NM_000457/NM_001030003/NM_001030004/NM_175914/NM_178849/NM_178850)	0.2964
208126_s_at	CYP2C18 - cytochrome P450, family 2, subfamily C, polypeptide 18 (GB: NM_000772, RefSeq: NM_000772)	0.294
204607_at	HMGCS2 - 3-hydroxy-3-methylglutaryl-Coenzyme A synthase 2 (mitochondrial) (GB: NM_005518, RefSeq: NM_005518)	0.2896
231671_at	FGA - Fibrinogen alpha chain (GB: AV650808, RefSeq: NM_000508/NM_021871)	0.2896
221142_s_at	PECR - peroxisomal trans-2-enoyl-CoA reductase (GB: NM_018441, RefSeq: NM_018441)	0.2891
215103_at	CYP2C18 - cytochrome P450, family 2, subfamily C, polypeptide 18 (GB: AW192911, RefSeq: NM_000772)	0.2871
242341_x_at	GLYCTK - glycerate kinase (GB: AA551847, RefSeq: NM_145262)	0.2852
217395_at	MT4 - metallothionein 4 (GB: X55503, RefSeq: NM_032935)	0.2829
232428_at	MOGAT2 - monoacylglycerol O-acyltransferase 2 (GB: AK000245, RefSeq: NM_025098)	0.2804
240110_at	HMGCS2 - 3-hydroxy-3-methylglutaryl-Coenzyme A synthase 2 (mitochondrial) (GB: AI090874, RefSeq: NM_005518)	0.2791
205620_at	F10 - coagulation factor X (GB: NM_000504, RefSeq: NM_000504)	0.2782
205380_at	PDZK1 - PDZ domain containing 1 (GB: NM_002614, RefSeq: NM_002614/XM_001126677/XM_001126710/XM_001126720)	0.2779
205531_s_at	GLS2 - glutaminase 2 (liver, mitochondrial) (GB: NM_013267, RefSeq: NM_013267)	0.2767
235642_at	ADRA1A - Adrenergic, alpha-1A-, receptor (GB: AV694854, RefSeq: NM_000680/NM_033302/NM_033303/NM_033304)	0.2755
206930_at	GLYAT - glycine-N-acyltransferase (GB: NM_005838, RefSeq: NM_005838/NM_201648)	0.2749
206952_at	G6PC - glucose-6-phosphatase, catalytic subunit (GB: NM_000151, RefSeq: NM_000151)	0.2748
207718_x_at	CYP2A13/CYP2A6/CYP2A7/CYP2A7P1 - cytochrome P450, family 2, subfamily A, polypeptide 6 /// cytochrome P450, family 2, subfamily A, polypeptide 7 /// cytochrome P450, family 2, subfamily A, polypeptide 7 pseudogene 1 /// cytochrome P450, family 2, subfamily A, polypeptide 13 (GB: NM_000764, RefSeq: NM_000762/NM_000764/NM_000766/NM_030589)	0.2737
1552362_a_at	LEAP2 - liver expressed antimicrobial peptide 2 (GB: NM_052971, RefSeq: NM_052971)	0.2733
217521_at	N54942 - Transcribed locus (GB: N54942)	0.2727
209937_at	TM4SF4 - transmembrane 4 L six family member 4 (GB: BC001386, RefSeq: NM_004617)	0.2718
214456_x_at	SAA1 - serum amyloid A1 (GB: M23699, RefSeq: NM_000331/NM_199161)	0.2692
205972_at	SLC38A3 - solute carrier family 38, member 3 (GB: NM_006841, RefSeq: NM_006841)	0.2609
206264_at	GPLD1 - glycosylphosphatidylinositol specific phospholipase D1 (GB: L11702, RefSeq: NM_001503/NM_177483)	0.2595
210390_s_at	CCL14/CCL15 - chemokine (C-C motif) ligand 14 /// chemokine (C-C motif) ligand 15 (GB: AF031587, RefSeq: NM_004166/NM_004167/NM_032962/NM_032963/NM_032964/NM_032965)	0.2582
214235_at	CYP3A5 - cytochrome P450, family 3, subfamily A, polypeptide 5 (GB: X90579, RefSeq: NM_000777)	0.2577
206344_at	PON1 - paraoxonase 1 (GB: U53784, RefSeq: NM_000446)	0.256
208383_s_at	PCK1 - phosphoenolpyruvate carboxykinase 1 (soluble) (GB: NM_002591, RefSeq: NM_002591)	0.2557
221662_s_at	SLC22A7 - solute carrier family 22 (organic anion transporter), member 7 (GB: AF210455, RefSeq: NM_006672/NM_153320)	0.2557
244562_s_at	W87781 - unknown (GB: W87781)	0.2552
238625_at	C1orf168 - chromosome 1 open reading frame 168 (GB: AI452457, RefSeq: NM_001004303)	0.2544
1568859_a_at	SLC8A3 - solute carrier family 8 (sodium-calcium exchanger), member 3 (GB: BC023215, RefSeq: NM_033262/NM_058240/NM_182932/NM_182936/NM_183002)	0.2506
204450_x_at	APOA1 - apolipoprotein A-I (GB: NM_000039, RefSeq: NM_000039)	0.249
222930_s_at	AGMAT - agmatine ureohydrolase (agmatinase) (GB: BC005090, RefSeq: NM_024758)	0.2473
228004_at	C20orf56 - chromosome 20 open reading frame 56 (GB: AL121722, RefSeq: NR_001558)	0.2459
205765_at	CYP3A5 - cytochrome P450, family 3, subfamily A, polypeptide 5 (GB: NM_000777, RefSeq: NM_000777)	0.2404
212816_s_at	CBS - cystathionine-beta-synthase (GB: BE613178, RefSeq: NM_000071)	0.2379
204561_x_at	APOC2 - apolipoprotein C-II (GB: NM_000483, RefSeq: NM_000483)	0.2375
206153_at	CYP4F11 - cytochrome P450, family 4, subfamily F, polypeptide 11 (GB: NM_021187, RefSeq: NM_021187)	0.2364
205757_at	ENTPD5 - ectonucleoside triphosphate diphosphohydrolase 5 (GB: NM_001249, RefSeq: NM_001249)	0.231
202376_at	SERPINA3 - serpin peptidase inhibitor, clade A (alpha-1 antiproteinase, antitrypsin), member 3 (GB: NM_001085, RefSeq: NM_001085)	0.2298
205774_at	F12 - coagulation factor XII (Hageman factor) (GB: NM_000505, RefSeq: NM_000505)	0.2294
210377_at	ACSM3 - acyl-CoA synthetase medium-chain family member 3 (GB: D16350, RefSeq: NM_005622/NM_202000)	0.2294
221163_s_at	MLXIPL - MLX interacting protein-like (GB: NM_015977, RefSeq: NM_032951/NM_032952/NM_032953/NM_032954)	0.2287
230577_at	AW014022 - unknown (GB: AW014022)	0.2245
244385_at	JMJD2C - Jumonji domain containing 2C (GB: AA766126, RefSeq: NM_015061)	0.218
231705_at	HRSP12 - Heat-responsive protein 12 (GB: AV654263, RefSeq: NM_005836)	0.2168
205208_at	ALDH1L1 - aldehyde dehydrogenase 1 family, member L1 (GB: NM_012190, RefSeq: NM_012190)	0.216
217133_x_at	CYP2B6 - cytochrome P450, family 2, subfamily B, polypeptide 6 (GB: X06399, RefSeq: NM_000767)	0.216
239327_at	AI023133 - Transcribed locus (GB: AI023133)	0.2154
218931_at	RAB17 - RAB17, member RAS oncogene family (GB: NM_022449, RefSeq: NM_022449)	0.2152
214423_x_at	AV652403 - CDNA FLJ46657 fis, clone TRACH3006264 (GB: AV652403)	0.215
243614_s_at	PRODH2 - proline dehydrogenase (oxidase) 2 (GB: AW138125, RefSeq: NM_021232)	0.215
1552568_at	RTP3 - receptor (chemosensory) transporter protein 3 (GB: NM_031440, RefSeq: NM_031440)	0.2137
241994_at	XDH - xanthine dehydrogenase (GB: BG260086, RefSeq: NM_000379)	0.2129
205222_at	EHHADH - enoyl-Coenzyme A, hydratase/3-hydroxyacyl Coenzyme A dehydrogenase (GB: NM_001966, RefSeq: NM_001966)	0.212
216696_s_at	PRODH2 - proline dehydrogenase (oxidase) 2 (GB: U95090, RefSeq: NM_021232)	0.2109
207300_s_at	F7 - coagulation factor VII (serum prothrombin conversion accelerator) (GB: NM_000131, RefSeq: NM_000131/NM_019616)	0.2099
205657_at	HAAO - 3-hydroxyanthranilate 3,4-dioxygenase (GB: NM_012205, RefSeq: NM_012205)	0.2091
214424_s_at	AV650852 - CDNA FLJ46657 fis, clone TRACH3006264 (GB: AV650852)	0.2091
206085_s_at	CTH - cystathionase (cystathionine gamma-lyase) (GB: NM_001902, RefSeq: NM_001902/NM_153742)	0.2087
239492_at	SEC14L4 - SEC14-like 4 (S. cerevisiae) (GB: R12499, RefSeq: NM_174977)	0.2072
231561_s_at	APOC2 - Apolipoprotein C-II (GB: AV653766, RefSeq: NM_000483)	0.2069
222083_at	GLYAT - glycine-N-acyltransferase (GB: AW024233, RefSeq: NM_005838/NM_201648)	0.206
219584_at	PLA1A - phospholipase A1 member A (GB: NM_015900, RefSeq: NM_015900)	0.2041
231029_at	F5 - coagulation factor V (proaccelerin, labile factor) (GB: AI740541, RefSeq: NM_000130)	0.2034
210063_at	SARDH - sarcosine dehydrogenase (GB: AF162428, RefSeq: NM_007101)	0.2024
237178_at	AI637599 - unknown (GB: AI637599)	0.2014
229376_at	BF223556 - unknown (GB: BF223556)	0.2005
235708_at	KLB - klotho beta (GB: AI677905, RefSeq: NM_175737)	0.1999
211552_s_at	ALDH4A1 - aldehyde dehydrogenase 4 family, member A1 (GB: U24267, RefSeq: NM_003748/NM_170726)	0.1982
207995_s_at	CLEC4M - C-type lectin domain family 4, member M (GB: NM_014257, RefSeq: NM_014257/NM_214675/NM_214676/NM_214677/NM_214678/NM_214679/XM_001133408)	0.197
228656_at	PROX1 - Prospero-related homeobox 1 (GB: AK025453, RefSeq: NM_002763)	0.1925
213632_at	DHODH - dihydroorotate dehydrogenase (GB: M94065, RefSeq: NM_001025193/NM_001361)	0.1922
207773_x_at	CYP3A43 - cytochrome P450, family 3, subfamily A, polypeptide 43 (GB: NM_022820, RefSeq: NM_022820/NM_057095/NM_057096)	0.1898
214989_x_at	BC000969 - CDNA FLJ11875 fis, clone HEMBA1007078 (GB: BC000969)	0.1877
206878_at	DAO - D-amino-acid oxidase (GB: NM_001917, RefSeq: NM_001917)	0.1862
219873_at	COLEC11 - collectin sub-family member 11 (GB: NM_024027, RefSeq: NM_024027/NM_199235)	0.186
1570505_at	ABCB4 - ATP-binding cassette, sub-family B (MDR/TAP), member 4 (GB: BC020618, RefSeq: NM_000443/NM_018849/NM_018850)	0.1851
223427_s_at	EPB41L4B - erythrocyte membrane protein band 4.1 like 4B (GB: AB032179, RefSeq: NM_018424/NM_019114)	0.1849
206938_at	SRD5A2 - steroid-5-alpha-reductase, alpha polypeptide 2 (3-oxo-5 alpha-steroid delta 4-dehydrogenase alpha 2) (GB: NM_000348, RefSeq: NM_000348)	0.1829
214234_s_at	CYP3A5 - cytochrome P450, family 3, subfamily A, polypeptide 5 (GB: X90579, RefSeq: NM_000777)	0.1829
228806_at	RORC - RAR-related orphan receptor C (GB: AI218580, RefSeq: NM_001001523/NM_005060)	0.1819
220437_at	LOC55908 - hepatocellular carcinoma-associated gene TD26 (GB: NM_018687, RefSeq: NM_018687)	0.1809
206177_s_at	ARG1 - arginase, liver (GB: NM_000045, RefSeq: NM_000045)	0.1804
228150_at	LZTR2 - leucine zipper transcription regulator 2 (GB: AI807478, RefSeq: NM_033127)	0.1793
205984_at	CRHBP - corticotropin releasing hormone binding protein (GB: NM_001882, RefSeq: NM_001882)	0.1749
231672_at	AV648327 - Transcribed locus, weakly similar to XP_212849.3 similar to carboxylesterase isoenzyme gene [Rattus norvegicus] (GB: AV648327)	0.1733
206680_at	CD5L - CD5 molecule-like (GB: NM_005894, RefSeq: NM_005894)	0.1728
219527_at	MOSC2 - MOCO sulphurase C-terminal domain containing 2 (GB: NM_017898, RefSeq: NM_017898)	0.1722
239647_at	CHST13 - carbohydrate (chondroitin 4) sulfotransferase 13 (GB: AA677272, RefSeq: NM_152889)	0.1718
240033_at	PLG - plasminogen (GB: BF447999, RefSeq: NM_000301)	0.1717
1555564_a_at	CFI - complement factor I (GB: BC020718, RefSeq: NM_000204)	0.1714
205083_at	AOX1 - aldehyde oxidase 1 (GB: NM_001159, RefSeq: NM_001159)	0.1702
203722_at	ALDH4A1 - aldehyde dehydrogenase 4 family, member A1 (GB: NM_003748, RefSeq: NM_003748/NM_170726)	0.1667
220114_s_at	STAB2 - stabilin 2 (GB: NM_017564, RefSeq: NM_017564)	0.1641
231662_at	ARG1 - Arginase, liver (GB: AV652232, RefSeq: NM_000045)	0.1639
205819_at	MARCO - macrophage receptor with collagenous structure (GB: NM_006770, RefSeq: NM_006770)	0.1608
231694_at	APOA1 - Apolipoprotein A-I (GB: AV652822, RefSeq: NM_000039)	0.1603
219718_at	FLJ10986 - hypothetical protein FLJ10986 (GB: NM_018291, RefSeq: NM_018291)	0.1599
219277_s_at	OGDHL - oxoglutarate dehydrogenase-like (GB: NM_018245, RefSeq: NM_018245)	0.1588
238752_at	MRS2L - MRS2-like, magnesium homeostasis factor (S. cerevisiae) (GB: AA780295, RefSeq: NM_020662)	0.1576
205942_s_at	ACSM3 - acyl-CoA synthetase medium-chain family member 3 (GB: NM_005622, RefSeq: NM_005622/NM_202000)	0.1575
205769_at	SLC27A2 - solute carrier family 27 (fatty acid transporter), member 2 (GB: NM_003645, RefSeq: NM_003645)	0.1572
229476_s_at	THRSP - thyroid hormone responsive (SPOT14 homolog, rat) (GB: AW272342, RefSeq: NM_003251)	0.1572
222705_s_at	SLC25A15 - solute carrier family 25 (mitochondrial carrier; ornithine transporter) member 15 (GB: BC002702, RefSeq: NM_014252)	0.1561
220106_at	NPC1L1 - NPC1 (Niemann-Pick disease, type C1, gene)-like 1 (GB: NM_013389, RefSeq: NM_013389)	0.1515
224411_at	PLA2G12B - phospholipase A2, group XIIB (GB: AF349540, RefSeq: NM_032562)	0.151
204685_s_at	ATP2B2 - ATPase, Ca++ transporting, plasma membrane 2 (GB: R52647, RefSeq: NM_001001331/NM_001683)	0.1483
213380_x_at	MSTP9 - macrophage stimulating, pseudogene 9 (GB: AA911235, RefSeq: NR_002729)	0.1473
209980_s_at	SHMT1 - serine hydroxymethyltransferase 1 (soluble) (GB: L23928, RefSeq: NM_004169/NM_148918)	0.1462
204920_at	CPS1 - carbamoyl-phosphate synthetase 1, mitochondrial (GB: AF154830, RefSeq: NM_001875)	0.1446
204418_x_at	GSTM2 - glutathione S-transferase M2 (muscle) (GB: NM_000848, RefSeq: NM_000848)	0.144
205158_at	RNASE4 - ribonuclease, RNase A family, 4 (GB: NM_002937, RefSeq: NM_002937/NM_194430/NM_194431)	0.1439
233645_s_at	C1RL - complement component 1, r subcomponent-like (GB: AK024084, RefSeq: NM_016546)	0.1437
210680_s_at	MASP1 - mannan-binding lectin serine peptidase 1 (C4/C2 activating component of Ra-reactive factor) (GB: D17525, RefSeq: NM_001031849/NM_001879/NM_139125)	0.1436
239065_at	AA088446 - unknown (GB: AA088446)	0.1427
204534_at	VTN - vitronectin (GB: NM_000638, RefSeq: NM_000638)	0.1414
242375_x_at	AI796189 - unknown (GB: AI796189)	0.141
213631_x_at	BE789211 - CDNA FLJ40920 fis, clone UTERU2005905 (GB: BE789211)	0.1401
210103_s_at	FOXA2 - forkhead box A2 (GB: AB028021, RefSeq: NM_021784/NM_153675)	0.1385
220441_at	FLJ13236 - hypothetical protein FLJ13236 (GB: NM_024902, RefSeq: NM_024902)	0.1371
237390_at	N51516 - Transcribed locus (GB: N51516)	0.1371
204476_s_at	PC - pyruvate carboxylase (GB: NM_022172, RefSeq: NM_000920/NM_001040716/NM_022172)	0.137
205768_s_at	SLC27A2 - solute carrier family 27 (fatty acid transporter), member 2 (GB: NM_003645, RefSeq: NM_003645)	0.1369
229477_at	THRSP - thyroid hormone responsive (SPOT14 homolog, rat) (GB: AW272342, RefSeq: NM_003251)	0.1367
237029_at	HGD - homogentisate 1,2-dioxygenase (homogentisate oxidase) (GB: N58132, RefSeq: NM_000187/XM_001123365/XM_001125853/XM_001125869/XM_001125882/XM_930683)	0.1359
217127_at	CTH - cystathionase (cystathionine gamma-lyase) (GB: AL354872, RefSeq: NM_001902/NM_153742)	0.1332
211354_s_at	LEPR - leptin receptor (GB: U52913, RefSeq: NM_001003679/NM_001003680/NM_002303)	0.1317
206007_at	PRG4 - proteoglycan 4 (GB: NM_005807, RefSeq: NM_005807)	0.1309
205614_x_at	MST1 - macrophage stimulating 1 (hepatocyte growth factor-like) (GB: NM_020998, RefSeq: NM_020998)	0.1307
223784_at	TMEM27 - transmembrane protein 27 (GB: AF229179, RefSeq: NM_020665)	0.1304
241368_at	LSDP5 - lipid storage droplet protein 5 (GB: AI190693, RefSeq: NM_001013706/XM_001130043/XM_001130801)	0.1301
226597_at	REEP6 - receptor accessory protein 6 (GB: AI348159, RefSeq: NM_138393)	0.1284
231684_at	ANGPTL3 - Angiopoietin-like 3 (GB: AV659209, RefSeq: NM_014495)	0.127
1564706_s_at	GLS2 - glutaminase 2 (liver, mitochondrial) (GB: AF110329, RefSeq: NM_013267)	0.1269
216320_x_at	MST1 - macrophage stimulating 1 (hepatocyte growth factor-like) (GB: U37055, RefSeq: NM_020998)	0.1267
232449_at	BCDO2 - beta-carotene dioxygenase 2 (GB: AV710838, RefSeq: NM_001037290/NM_031938)	0.1266
211231_x_at	CYP4A11 - cytochrome P450, family 4, subfamily A, polypeptide 11 (GB: D13705, RefSeq: NM_000778)	0.1252
202831_at	GPX2 - glutathione peroxidase 2 (gastrointestinal) (GB: NM_002083, RefSeq: NM_002083)	0.1205
1559033_at	LOC255167 - hypothetical protein LOC255167 (GB: BE971457)	0.1186
211355_x_at	LEPR - leptin receptor (GB: U52914, RefSeq: NM_001003679/NM_001003680/NM_002303)	0.1157
223549_s_at	ESPN - espin (GB: AL136880, RefSeq: NM_031475)	0.1155
207392_x_at	LOC728160/UGT2B15/UGT2B17 - UDP glucuronosyltransferase 2 family, polypeptide B15 /// UDP glucuronosyltransferase 2 family, polypeptide B17 /// similar to UDP-glucuronosyltransferase 2B15 precursor (UDPGT) (UDPGTh-3) (HLUG4) (GB: NM_001076, RefSeq: NM_001076/NM_001077/XM_001125683/XM_001127813/XM_001127829)	0.1136
205728_at	AL022718 - CDNA clone IMAGE:4811759 (GB: AL022718)	0.112
1558549_s_at	VNN1 - vanin 1 (GB: BG120535, RefSeq: NM_004666)	0.1115
205364_at	ACOX2 - acyl-Coenzyme A oxidase 2, branched chain (GB: NM_003500, RefSeq: NM_003500)	0.1085
206527_at	ABAT - 4-aminobutyrate aminotransferase (GB: NM_000663, RefSeq: NM_000663/NM_020686)	0.1085
205892_s_at	FABP1 - fatty acid binding protein 1, liver (GB: NM_001443, RefSeq: NM_001443)	0.1075
210174_at	NR5A2 - nuclear receptor subfamily 5, group A, member 2 (GB: AF228413, RefSeq: NM_003822/NM_205860)	0.1047
237328_at	AI927063 - Transcribed locus (GB: AI927063)	0.1033
221590_s_at	ALDH6A1 - Clone FLB9440 PRO2550 /// Aldehyde dehydrogenase 6 family, member A1 (GB: AF130089, RefSeq: NM_005589)	0.1011
219222_at	RBKS - ribokinase (GB: NM_022128, RefSeq: NM_022128)	0.1002
224156_x_at	IL17RB - interleukin 17 receptor B (GB: AF208111, RefSeq: NM_018725/NM_172234)	0.0979
227828_s_at	TMEM166 - transmembrane protein 166 (GB: AV700753, RefSeq: NM_032181)	0.0977
221369_at	MTNR1A - melatonin receptor 1A (GB: NM_005958, RefSeq: NM_005958)	0.0951
219255_x_at	IL17RB - interleukin 17 receptor B (GB: NM_018725, RefSeq: NM_018725/NM_172234)	0.095
204428_s_at	LCAT - lecithin-cholesterol acyltransferase (GB: NM_000229, RefSeq: NM_000229)	0.092
232420_x_at	LOC286260 - hypothetical protein LOC286260 (GB: AA706480, RefSeq: XM_926851/XM_939304)	0.088
237996_at	AV650867 - unknown (GB: AV650867)	0.0872
210751_s_at	RGN - regucalcin (senescence marker protein-30) (GB: D31815, RefSeq: NM_004683/NM_152869/XM_001126531)	0.0866
211356_x_at	LEPR - leptin receptor (GB: U66495, RefSeq: NM_001003679/NM_001003680/NM_002303)	0.0864
224361_s_at	IL17RB - interleukin 17 receptor B (GB: AF250309, RefSeq: NM_018725/NM_172234)	0.0851
237845_at	AW182493 - unknown (GB: AW182493)	0.0802
205392_s_at	CCL14/CCL15 - chemokine (C-C motif) ligand 14 /// chemokine (C-C motif) ligand 15 (GB: NM_004166, RefSeq: NM_004166/NM_004167/NM_032962/NM_032963/NM_032964/NM_032965)	0.0791
220878_at	NM_018592 - unknown (GB: NM_018592)	0.0763
205848_at	GAS2 - growth arrest-specific 2 (GB: NM_005256, RefSeq: NM_005256/NM_177553)	0.0743
233446_at	ONECUT2 - one cut domain, family member 2 (GB: AU145336, RefSeq: NM_004852)	0.0716
217546_at	MT1M - metallothionein 1M (GB: R06655, RefSeq: NM_176870)	0.0712
206068_s_at	ACADL - acyl-Coenzyme A dehydrogenase, long chain (GB: AI367275, RefSeq: NM_001608)	0.0711
207498_s_at	CYP2D6 - cytochrome P450, family 2, subfamily D, polypeptide 6 (GB: NM_000106, RefSeq: NM_000106/NM_001025161)	0.07
211442_x_at	CYP3A43 - cytochrome P450, family 3, subfamily A, polypeptide 43 (GB: AF280111, RefSeq: NM_022820/NM_057095/NM_057096)	0.066
1570023_at	BC032956 - unknown (GB: BC032956)	0.0658
210272_at	CYP2B7P1 - cytochrome P450, family 2, subfamily B, polypeptide 7 pseudogene 1 (GB: M29873, RefSeq: NR_001278)	0.0656
237530_at	T77543 - unknown (GB: T77543)	0.0647
205152_at	SLC6A1 - solute carrier family 6 (neurotransmitter transporter, GABA), member 1 (GB: AI003579, RefSeq: NM_003042)	0.0619
210233_at	IL1RAP - interleukin 1 receptor accessory protein (GB: AF167343, RefSeq: NM_002182/NM_134470)	0.0617
229292_at	EPB41L5 - erythrocyte membrane protein band 4.1 like 5 (GB: AI652872, RefSeq: NM_020909)	0.0617
231591_at	AV659897 - unknown (GB: AV659897)	0.0613
206963_s_at	NAT8/NAT8B - N-acetyltransferase 8 /// N-acetyltransferase 8B (gene/pseudogene) (GB: NM_016347, RefSeq: NM_003960/NM_016347)	0.0605
220135_s_at	SLC7A9 - solute carrier family 7 (cationic amino acid transporter, y+ system), member 9 (GB: NM_014270, RefSeq: NM_014270)	0.0603
228293_at	DEPDC7 - DEP domain containing 7 (GB: AJ245600, RefSeq: NM_001077242/NM_139160)	0.0602
233030_at	PNPLA3 - patatin-like phospholipase domain containing 3 (GB: AK025665, RefSeq: NM_025225)	0.0599
219268_at	ETNK2 - ethanolamine kinase 2 (GB: NM_018208, RefSeq: NM_018208)	0.0595
203854_at	CFI - complement factor I (GB: NM_000204, RefSeq: NM_000204)	0.059
231751_at	ABCG8 - ATP-binding cassette, sub-family G (WHITE), member 8 (sterolin 2) (GB: NM_022437, RefSeq: NM_022437)	0.0583
231683_at	GLYAT - glycine-N-acyltransferase (GB: AI793201, RefSeq: NM_005838/NM_201648)	0.0556
223732_at	SLC23A1 - solute carrier family 23 (nucleobase transporters), member 1 (GB: AF170911, RefSeq: NM_005847/NM_152685)	0.0534
205478_at	PPP1R1A - protein phosphatase 1, regulatory (inhibitor) subunit 1A (GB: NM_006741, RefSeq: NM_006741)	0.0482
230406_at	AW299568 - Transcribed locus (GB: AW299568)	0.0455
219525_at	SLC47A1 - solute carrier family 47, member 1 (GB: NM_018242, RefSeq: NM_018242)	0.0452
238835_at	AV707318 - Transcribed locus (GB: AV707318)	0.0428
215363_x_at	FOLH1 - folate hydrolase (prostate-specific membrane antigen) 1 (GB: AW168915, RefSeq: NM_001014986/NM_004476)	0.0424
220070_at	JMJD5 - jumonji domain containing 5 (GB: NM_024773, RefSeq: NM_024773)	0.0412
1556387_at	AK096143 - CDNA FLJ38824 fis, clone LIVER2008945 (GB: AK096143)	0.041
221305_s_at	UGT1A8/UGT1A9 - UDP glucuronosyltransferase 1 family, polypeptide A8 /// UDP glucuronosyltransferase 1 family, polypeptide A9 (GB: NM_019076, RefSeq: NM_019076/NM_021027)	0.0386
233604_at	FLJ22763 - hypothetical gene supported by AK026416 (GB: AI650260, RefSeq: XM_001128163/XM_001128720)	0.0375
220491_at	HAMP - hepcidin antimicrobial peptide (GB: NM_021175, RefSeq: NM_021175)	0.0364
217626_at	BF508244 - unknown (GB: BF508244)	0.0346
204272_at	LGALS4 - lectin, galactoside-binding, soluble, 4 (galectin 4) (GB: NM_006149, RefSeq: NM_006149)	0.0345
231587_at	APOC3 - Apolipoprotein C-III (GB: AV648385, RefSeq: NM_000040)	0.034
1558168_at	C3orf47 - chromosome 3 open reading frame 47 (GB: AL040547, RefSeq: NM_001025468)	0.0332
229693_at	LOC388335 - similar to RIKEN cDNA A730055C05 gene (GB: AI952836, RefSeq: NM_001004313)	0.0326
237364_at	BF432855 - Homo sapiens, clone IMAGE:5738452, mRNA (GB: BF432855)	0.032
210614_at	TTPA - tocopherol (alpha) transfer protein (ataxia (Friedreich-like) with vitamin E deficiency) (GB: U21938, RefSeq: NM_000370/XM_001128514)	0.0309
242680_at	AW242409 - Transcribed locus (GB: AW242409)	0.0302
209645_s_at	ALDH1B1 - aldehyde dehydrogenase 1 family, member B1 (GB: NM_000692, RefSeq: NM_000692)	0.0272
202357_s_at	CFB - complement factor B (GB: NM_001710, RefSeq: NM_001710)	0.0251
226147_s_at	PIGR - polymeric immunoglobulin receptor (GB: AA838075, RefSeq: NM_002644)	0.0238
206515_at	CYP4F3 - cytochrome P450, family 4, subfamily F, polypeptide 3 (GB: NM_000896, RefSeq: NM_000896)	0.02
220186_s_at	PCLKC - protocadherin LKC (GB: NM_017675, RefSeq: NM_017675)	0.0197
243901_at	ALDOB - aldolase B, fructose-bisphosphate (GB: AV658701, RefSeq: NM_000035)	0.0197
205554_s_at	DNASE1L3 - deoxyribonuclease I-like 3 (GB: NM_004944, RefSeq: NM_004944)	0.0184
217767_at	LOC653879 - similar to Complement C3 precursor (GB: NM_000064, RefSeq: XM_936226)	0.0181
229819_at	A1BG - alpha-1-B glycoprotein (GB: AI022193, RefSeq: NM_130786)	0.0168
219140_s_at	RBP4 - retinol binding protein 4, plasma (GB: NM_006744, RefSeq: NM_006744)	0.0125
228274_at	SDSL - serine dehydratase-like (GB: BE963955, RefSeq: NM_138432)	0.0125
210397_at	DEFB1 - defensin, beta 1 (GB: U73945, RefSeq: NM_005218)	0.0097
219327_s_at	GPRC5C - G protein-coupled receptor, family C, group 5, member C (GB: NM_022036, RefSeq: NM_018653/NM_022036)	0.0086
219796_s_at	MUPCDH - mucin-like protocadherin (GB: NM_021924, RefSeq: NM_021924/NM_031264)	0.0031
213920_at	CUTL2 - cut-like 2 (Drosophila) (GB: AB006631, RefSeq: NM_015267)	0.0026
237017_s_at	T73002 - unknown (GB: T73002)	0.0003
222049_s_at	RBP4 - Retinol binding protein 4, plasma (GB: AA908769, RefSeq: NM_006744)	0.0001
